# Supplementary material for: Crystal structure of phenyl 2,4,5-tri­chloro­benzene­sulfonate
Source: Acta Crystallogr E Crystallogr Commun. 2016 May 6;72(Pt 6):789–92. doi: 10.1107/S2056989016007325 (PMC4908567; doi:10.1107/S2056989016007325)
Supplement: Supplementary file 1 [file e-72-00789-sup1.cif]

##############################################################################
#                                                                            #
# This CIF contains the data in a paper accepted for publication in          #
# Acta Crystallographica Section E. It conforms to the requirements of       #
# Notes for Authors for Acta Crystallographica Section E, and has been       #
# peer reviewed under the auspices of the IUCr Commission on Journals.       #
#                                                                            #
# Full details of the Crystallographic Information File format               #
# are given in the paper "The Crystallographic Information File (CIF):       #
# a New Standard Archive File for Crystallography" by S. R. Hall, F. H.      #
# Allen and I. D. Brown [Acta Cryst. (1991), A47, 655-685].                  #
#                                                                            #
# The current version of the core CIF dictionary is obtainable from          #
# ftp://ftp.iucr.org/pub/cif_core.dic.                                       #
#                                                                            #
# Software is freely available for graphical display of the structure(s)     #
# in this CIF. For information consult the CIF software page                 #
# http://www.iucr.org/resources/cif/software.                                #
#                                                                            #
# This file may be used for bona fide research purposes within the           #
# scientific community so long as proper attribution is given to the journal # 
# article from which it was obtained.                                        #
#                                                                            #
##############################################################################
data_global
_audit_creation_method
;
Olex2 1.2-alpha
(compiled 2015.09.30 svn.r3233 for OlexSys, GUI svn.r5103)
;
_journal_date_recd_electronic     2016-04-27
_journal_date_accepted     2016-05-02
_journal_name_full     'Acta Crystallographica, Section E'
_journal_year     2016
_journal_volume     72
_journal_issue      6
_journal_page_first     789
_journal_page_last     792
_journal_paper_category     GO
_journal_paper_doi     10.1107/S2056989016007325
_journal_coeditor_code     SU5297
_publ_contact_author_name     'Felix N. Ngassa'
_publ_contact_author_address
;
Department of Chemistry
Grand Valley State University
1 Campus Dr.
Allendale, MI 49401
USA
;
_publ_contact_author_email     'ngassaf@gvsu.edu'
_publ_contact_author_fax     ?
_publ_contact_author_phone     '1-616-331-3803'
_publ_section_title
;
Crystal structure of phenyl 2,4,5-trichlorobenzenesulfonate
;
loop_
    _publ_author_name
    _publ_author_footnote
    _publ_author_address
    'Riley, Sean' .
;
Department of Chemistry
Grand Valley State University
1 Campus Dr.
Allendale, MI 49401
USA
;
    'Staples, Richard J.' .
;
Center for Crystallographic Research
Department of Chemistry
Michigan State University
578 S. Shaw Lane
East Lansing, MI, 48824
USA
;
    'Biros, Shannon M.' .
;
Department of Chemistry
Grand Valley State University
1 Campus Dr.
Allendale, MI 49401
USA
;
    'Ngassa, Felix N.' .
;
Department of Chemistry
Grand Valley State University
1 Campus Dr.
Allendale, MI 49401
USA
;
_publ_section_synopsis
;
In the title compound, the two aryl rings are oriented <i>gauche</i> to one
another, around the sulfonate S---O bond, with a dihedral angle of 72.40(7)\%.
In the crystal, molecules are linked <i>via</i> C---Cl...\p interactions,
forming ribbons along the <i>a</i>-axis direction.
;
_shelxl_version_number        2.014
data_I
_database_code_depnum_ccdc_archive 'CCDC 1477649'
_chemical_name_systematic
;
Phenyl 2,4,5-trichlorobenzenesulfonate
;
_chemical_name_common     ?
_chemical_formula_moiety     'C12 H7 Cl3 O3 S'
_chemical_formula_sum     'C12 H7 Cl3 O3 S'
_chemical_formula_iupac     'C12 H7 Cl3 O3 S'
_chemical_formula_weight     337.59
_chemical_melting_point     ?
_shelx_space_group_comment
;
The symmetry employed for this shelxl refinement is uniquely defined
by the following loop, which should always be used as a source of
symmetry information in preference to the above space-group names.
They are only intended as comments.
;
_space_group_crystal_system     monoclinic
_space_group_name_H-M_alt     'P 21/n'
_space_group_name_Hall     '-P 2yn'
loop_
    _space_group_symop_operation_xyz
    'x, y, z'
    '-x+1/2, y+1/2, -z+1/2'
    '-x, -y, -z'
    'x-1/2, -y-1/2, z-1/2'
_cell_length_a     12.3401(11)
_cell_length_b     6.5421(6)
_cell_length_c     16.1350(14)
_cell_angle_alpha     90
_cell_angle_beta     92.1159(10)
_cell_angle_gamma     90
_cell_volume     1301.7(2)
_cell_formula_units_Z     4
_cell_measurement_reflns_used     5969
_cell_measurement_theta_min     2.526
_cell_measurement_theta_max     26.014
_cell_measurement_temperature     173(2)
_exptl_crystal_description     'needle'
_exptl_crystal_colour     'colourless'
_exptl_crystal_size_max     0.236
_exptl_crystal_size_mid     0.177
_exptl_crystal_size_min     0.101
_exptl_crystal_density_diffrn     1.723
_exptl_crystal_density_meas     ?
_exptl_crystal_density_method     ?
_exptl_crystal_F_000     680
_exptl_absorpt_coefficient_mu     0.862
_exptl_absorpt_correction_type     multi-scan
_exptl_absorpt_process_details
;
(SADABS; Bruker, 2013)
;
_shelx_estimated_absorpt_T_min     0.822
_shelx_estimated_absorpt_T_max     0.918
_exptl_absorpt_correction_T_min     0.6886
_exptl_absorpt_correction_T_max     0.7453
_exptl_special_details     ?
_diffrn_ambient_temperature     173.15
_diffrn_radiation_type     MoK\a
_diffrn_radiation_wavelength     0.71073
_diffrn_measurement_device_type     'Bruker APEXII CCD'
_diffrn_measurement_method     '\f and \w scans'
_diffrn_detector_area_resol_mean     ?
_diffrn_reflns_number     10912
_diffrn_reflns_av_R_equivalents     0.0290
_diffrn_reflns_theta_min     2.042
_diffrn_reflns_theta_max     26.050
_diffrn_reflns_theta_full     25.242
_diffrn_measured_fraction_theta_max     1.000
_diffrn_measured_fraction_theta_full     1.000
_diffrn_reflns_limit_h_min     -15
_diffrn_reflns_limit_h_max     15
_diffrn_reflns_limit_k_min     -8
_diffrn_reflns_limit_k_max     8
_diffrn_reflns_limit_l_min     -19
_diffrn_reflns_limit_l_max     19
_diffrn_standards_number     0
loop_
    _refln_index_h
    _refln_index_k
    _refln_index_l
    _refln_F_squared_meas
    -1 0 0 0
    2 0 0 -0.39
    -2 0 0 -0.23
    -2 0 0 -0.35
    3 0 0 0.01
    -3 0 0 -0.04
    -3 0 0 -0.03
    -4 0 0 880.01
    -4 0 0 939.72
    4 0 0 1000
    5 0 0 -0.04
    -5 0 0 -0.02
    -5 0 0 0.04
    6 0 0 14.23
    -6 0 0 13.48
    -6 0 0 14.25
    -7 0 0 0.03
    -7 0 0 0.01
    7 0 0 0
    -8 0 0 11.16
    -8 0 0 12.21
    8 0 0 11.6
    -9 0 0 0.04
    -9 0 0 -0.02
    9 0 0 0.08
    -10 0 0 4.26
    -10 0 0 4.15
    10 0 0 4.35
    -11 0 0 0.02
    -11 0 0 0.08
    -12 0 0 -0.14
    -13 0 0 0.03
    -14 0 0 0.29
    -15 0 0 -0.05
    -1 -1 0 53.13
    -1 -1 0 53.74
    1 -1 0 53.25
    1 -1 0 52.94
    -1 1 0 53.15
    1 1 0 53.42
    -2 -1 0 231.39
    -2 -1 0 231.03
    -2 -1 0 226.8
    2 -1 0 236.21
    2 -1 0 237.4
    -2 1 0 231.96
    2 1 0 237.45
    -3 -1 0 18.7
    -3 -1 0 18.25
    -3 -1 0 18.36
    3 -1 0 17.86
    3 -1 0 18.18
    3 1 0 17.59
    -3 1 0 18.14
    -3 1 0 17.67
    -4 -1 0 0.02
    -4 -1 0 0.05
    4 -1 0 0.02
    4 -1 0 -0.04
    -4 1 0 0
    4 1 0 -0.03
    -4 1 0 -0.03
    -5 -1 0 23.05
    5 -1 0 22.06
    -5 -1 0 21.46
    5 -1 0 22.37
    -5 1 0 22.93
    -5 1 0 21.72
    5 1 0 23.09
    -6 -1 0 152.87
    6 -1 0 148.72
    -6 -1 0 151.87
    -6 1 0 153.24
    6 1 0 148.78
    -6 1 0 151.76
    7 -1 0 101.28
    -7 -1 0 100.52
    -7 -1 0 102.83
    -7 1 0 96.99
    7 1 0 101.68
    -7 1 0 101.87
    8 -1 0 22.29
    -8 -1 0 23.26
    -8 -1 0 22.59
    8 1 0 22.26
    -8 1 0 21.71
    -8 1 0 22.67
    -9 -1 0 -0.09
    9 -1 0 0.15
    -9 -1 0 0.25
    -9 1 0 0.05
    9 1 0 0.1
    -9 1 0 0.3
    10 -1 0 8.62
    -10 -1 0 9.24
    10 1 0 8.53
    -10 1 0 9.08
    -10 1 0 8.52
    11 -1 0 10.05
    -11 -1 0 8.85
    11 1 0 8.86
    -11 1 0 9.32
    -11 1 0 8.84
    -12 -1 0 40.19
    12 -1 0 40.6
    -12 1 0 37.11
    -12 1 0 38.12
    13 -1 0 0.58
    -13 -1 0 0.6
    -13 1 0 0.72
    -13 1 0 0.39
    14 -1 0 13.96
    -14 -1 0 13.97
    -14 1 0 14.5
    -15 -1 0 10.1
    15 -1 0 9.98
    -15 1 0 8.88
    0 -2 0 26.33
    0 -2 0 26.54
    0 2 0 26.91
    -1 -2 0 123.7
    1 -2 0 126.02
    1 -2 0 127.43
    -1 -2 0 124.38
    1 2 0 126.44
    -1 2 0 124.08
    2 -2 0 176.44
    2 -2 0 175.2
    -2 -2 0 175.35
    -2 -2 0 167.31
    2 2 0 175.35
    -2 2 0 171.65
    2 2 0 167.87
    -3 -2 0 54.89
    3 -2 0 57.19
    -3 -2 0 57.72
    3 -2 0 57.18
    3 2 0 56.81
    3 2 0 55.08
    -3 2 0 57.88
    -4 -2 0 9.21
    -4 -2 0 8.88
    -4 -2 0 7.57
    4 -2 0 7.93
    4 -2 0 9.35
    -4 2 0 8.97
    4 2 0 9.23
    4 2 0 9.21
    5 -2 0 232.19
    -5 -2 0 236.17
    -5 -2 0 224.08
    5 -2 0 234.03
    -5 2 0 233.24
    5 2 0 230.29
    -6 -2 0 162.41
    6 -2 0 158.06
    6 -2 0 161.3
    -6 -2 0 149.18
    -6 2 0 160
    -6 2 0 157.07
    6 2 0 157.8
    -7 -2 0 0.49
    7 -2 0 0.35
    -7 -2 0 0.19
    7 -2 0 0.41
    -7 2 0 0.63
    -7 2 0 0.17
    7 2 0 0.34
    -8 -2 0 10.22
    8 -2 0 8.7
    8 2 0 10.32
    -8 2 0 8.07
    -8 2 0 11.15
    -9 -2 0 4.29
    9 -2 0 3.81
    -9 2 0 3.93
    -9 2 0 3.3
    9 2 0 2.97
    10 -2 0 33.98
    -10 -2 0 37.89
    -10 2 0 36.77
    10 2 0 36.93
    -10 2 0 35.3
    11 -2 0 0.78
    -11 -2 0 0.82
    11 2 0 0.71
    -11 2 0 0.79
    -11 2 0 1.15
    -12 -2 0 2.82
    12 -2 0 2.37
    -12 2 0 3.15
    -12 2 0 2.51
    12 2 0 2.85
    13 -2 0 5.02
    -13 -2 0 4.55
    13 2 0 4.43
    -13 2 0 4.22
    -13 2 0 5.69
    14 -2 0 4.98
    -14 -2 0 4.47
    -14 2 0 3.79
    -14 2 0 4.47
    0 -3 0 -0.02
    0 -3 0 -0.09
    0 3 0 -0.07
    1 -3 0 122.82
    1 -3 0 125.13
    -1 -3 0 124.16
    -1 -3 0 125.76
    -1 3 0 122.27
    1 3 0 121.28
    -2 -3 0 4.84
    -2 -3 0 5.55
    2 -3 0 5.48
    2 -3 0 5.76
    -2 3 0 5.59
    2 3 0 5.35
    2 3 0 5.07
    -3 -3 0 25.75
    3 -3 0 25.24
    3 -3 0 24.81
    -3 -3 0 23.73
    3 3 0 25.81
    -3 3 0 23.7
    3 3 0 25.41
    4 -3 0 5.58
    4 -3 0 6.34
    -4 -3 0 5.56
    -4 -3 0 6.16
    4 3 0 5.96
    4 3 0 5.93
    -4 3 0 6.67
    5 -3 0 8.88
    -5 -3 0 7.6
    -5 -3 0 8.13
    5 -3 0 8.88
    -5 3 0 8.65
    5 3 0 8.99
    -6 -3 0 28.93
    6 -3 0 28.3
    6 -3 0 30.36
    6 3 0 25.21
    -6 3 0 28.07
    -7 -3 0 2.91
    7 -3 0 3.51
    -7 3 0 2.5
    7 3 0 2.45
    8 -3 0 36.83
    -8 -3 0 36.64
    -8 3 0 35.66
    8 3 0 36.33
    9 -3 0 12.54
    -9 -3 0 12.06
    9 3 0 12.63
    -9 3 0 10.33
    -10 -3 0 8.14
    10 -3 0 9.24
    -10 3 0 8.86
    10 3 0 9.51
    11 -3 0 0.19
    -11 -3 0 0.07
    11 3 0 0.24
    -11 3 0 0.08
    -12 -3 0 1.89
    12 -3 0 2.14
    -12 3 0 2.04
    12 3 0 2.45
    13 -3 0 2.43
    -13 -3 0 2.38
    -13 3 0 1.68
    13 3 0 2.43
    -14 -3 0 0.77
    14 -3 0 1.56
    -14 3 0 0.69
    14 3 0 2.08
    0 -4 0 34.56
    0 -4 0 34.3
    0 4 0 33.65
    1 -4 0 24.72
    1 -4 0 24.01
    -1 -4 0 25.44
    -1 -4 0 23.48
    -1 4 0 24.61
    1 4 0 24.84
    -2 -4 0 9.72
    2 -4 0 10.06
    -2 -4 0 8.91
    2 -4 0 9.29
    -2 4 0 10.8
    2 4 0 9.49
    2 4 0 8.21
    -3 -4 0 51.01
    -3 -4 0 53.16
    3 -4 0 55.1
    3 -4 0 52.35
    -3 4 0 50.15
    3 4 0 55.78
    4 -4 0 0.83
    -4 -4 0 0.56
    4 -4 0 0.67
    -4 -4 0 0.64
    -4 4 0 0.51
    4 4 0 0.29
    -5 -4 0 0.85
    5 -4 0 0.99
    5 -4 0 1.19
    -5 -4 0 0.64
    5 4 0 1.08
    -5 4 0 1.44
    6 -4 0 83.33
    -6 -4 0 84.58
    -6 -4 0 85.52
    -6 4 0 84.41
    6 4 0 81.96
    -7 -4 0 7.46
    7 -4 0 7.48
    7 4 0 7.96
    -7 4 0 8.3
    8 -4 0 5.22
    -8 -4 0 3.38
    -8 4 0 3.97
    8 4 0 4.18
    9 -4 0 5.73
    -9 -4 0 6.4
    -9 4 0 7.55
    9 4 0 6.59
    10 -4 0 6.45
    -10 -4 0 7.25
    10 4 0 6.05
    -10 4 0 6.32
    11 -4 0 5.64
    -11 -4 0 4.3
    -11 4 0 4.79
    11 4 0 4.84
    12 -4 0 3.73
    -12 -4 0 3.82
    -12 4 0 3.84
    12 4 0 2.88
    -13 -4 0 5.47
    13 -4 0 4.35
    13 4 0 4.3
    -13 4 0 5.07
    0 -5 0 0.12
    0 -5 0 -0.07
    0 5 0 0
    1 -5 0 2.89
    1 -5 0 2.99
    -1 -5 0 2.96
    -1 -5 0 2.36
    -1 5 0 3
    1 5 0 3.19
    2 -5 0 2.95
    -2 -5 0 3.43
    -2 -5 0 2.78
    2 -5 0 2.81
    2 5 0 3.17
    -2 5 0 2.89
    3 -5 0 22.96
    -3 -5 0 22.36
    3 -5 0 19.76
    -3 -5 0 21.6
    -3 5 0 21.1
    3 5 0 22.61
    4 -5 0 57.92
    -4 -5 0 64.62
    4 -5 0 62.63
    -4 -5 0 58.8
    -4 5 0 60.46
    4 5 0 62.43
    -5 -5 0 1.45
    5 -5 0 1.89
    -5 -5 0 1.56
    -5 5 0 2.1
    5 5 0 2.74
    -6 -5 0 0.21
    6 -5 0 0.66
    -6 -5 0 0.67
    -6 5 0 0.2
    6 5 0 0.63
    7 -5 0 22.68
    -7 -5 0 23.32
    -7 5 0 23.62
    7 5 0 23.43
    -8 -5 0 15.47
    8 -5 0 13.81
    8 5 0 14.07
    -8 5 0 14.98
    9 -5 0 -0.04
    -9 -5 0 -0.06
    -9 5 0 0.04
    9 5 0 0.08
    10 -5 0 3.16
    -10 -5 0 4.25
    -10 5 0 3.15
    10 5 0 2.72
    -11 -5 0 4.22
    11 5 0 5.19
    -11 5 0 4.57
    0 -6 0 34.72
    0 -6 0 32.78
    0 6 0 31.73
    1 -6 0 6.53
    -1 -6 0 5.57
    1 -6 0 5.82
    -1 -6 0 6.38
    1 6 0 6.54
    -1 6 0 5.33
    -2 -6 0 0.62
    -2 -6 0 0.85
    2 -6 0 1
    2 -6 0 1.01
    -2 6 0 0.89
    2 6 0 0.85
    3 -6 0 6.28
    -3 -6 0 6.23
    -3 -6 0 7.03
    -3 6 0 6.68
    3 6 0 6.4
    -4 -6 0 22
    -4 -6 0 22.67
    4 -6 0 24.35
    -4 6 0 23.83
    4 6 0 22.5
    5 -6 0 5.09
    -5 -6 0 6.59
    -5 -6 0 6.48
    -5 6 0 6.23
    5 6 0 6.32
    -6 -6 0 0.07
    6 -6 0 0.12
    -6 -6 0 0.06
    -6 6 0 0.41
    6 6 0 0.11
    -7 -6 0 4.78
    -7 6 0 6.71
    7 6 0 8.25
    -8 -6 0 0.24
    8 6 0 0.09
    -8 6 0 0.3
    -9 -6 0 4.97
    -9 6 0 5.85
    9 6 0 4.59
    -10 -6 0 0.85
    -10 6 0 0.79
    10 6 0 0.53
    0 -7 0 -0.01
    0 -7 0 0.07
    0 7 0 0.12
    1 -7 0 0.16
    -1 -7 0 0.06
    1 -7 0 -0.08
    -1 -7 0 -0.04
    -1 7 0 0.03
    1 7 0 -0.13
    -2 -7 0 44.74
    -2 -7 0 48.19
    2 -7 0 46.61
    -2 7 0 47.9
    2 7 0 46.22
    -3 -7 0 4.17
    -3 -7 0 5.11
    3 7 0 4.92
    -3 7 0 4.41
    -4 -7 0 1.44
    -4 -7 0 1.09
    4 7 0 1.37
    -4 7 0 1.62
    -5 -7 0 -0.07
    -5 -7 0 -0.06
    -5 7 0 -0.01
    5 7 0 0.13
    -6 -7 0 0.35
    -6 -7 0 0.15
    -6 7 0 0.6
    6 7 0 0.4
    -7 -7 0 15.44
    -7 7 0 15.11
    7 7 0 15.49
    0 8 0 0.09
    -1 -8 0 2.16
    1 8 0 0.75
    -2 -8 0 0.24
    2 8 0 0.31
    -15 0 1 0.32
    -14 0 1 -0.13
    -13 0 1 0.19
    -12 0 1 -0.06
    -11 0 1 0.19
    11 0 -1 0.05
    -11 0 1 0.07
    -10 0 1 -0.12
    -10 0 1 0.04
    10 0 -1 0.03
    -9 0 1 31.22
    9 0 -1 28.98
    -9 0 1 29.93
    8 0 -1 -0.03
    -8 0 1 -0.06
    -8 0 1 -0.02
    7 0 -1 52.04
    -7 0 1 52.8
    -7 0 1 54.09
    6 0 -1 -0.03
    -6 0 1 -0.06
    -6 0 1 0.01
    -5 0 1 51.83
    -5 0 1 52.69
    5 0 -1 51.09
    -4 0 1 0.08
    -4 0 1 0.08
    4 0 -1 -0.01
    -3 0 1 160.72
    -3 0 1 162.23
    3 0 -1 160.01
    -2 0 1 0.05
    2 0 -1 -0.03
    -2 0 1 0.51
    -1 0 1 69.34
    1 0 -1 71.22
    -1 0 1 70
    0 0 -1 -0.12
    -1 0 -1 86.61
    -1 0 -1 86.22
    -1 0 -1 85.36
    -2 0 -1 0.02
    -2 0 -1 -0.07
    2 0 1 0.08
    -2 0 -1 -0.06
    3 0 1 736.52
    -3 0 -1 723.51
    -3 0 -1 716.84
    4 0 1 -0.02
    -4 0 -1 -0.02
    -4 0 -1 0.04
    -5 0 -1 4.92
    -5 0 -1 3.81
    5 0 1 4.45
    6 0 1 0.33
    -6 0 -1 -0.02
    -6 0 -1 0.03
    -7 0 -1 81.48
    7 0 1 78.91
    -7 0 -1 76.98
    -8 0 -1 -0.01
    8 0 1 -0.04
    -8 0 -1 0.12
    -9 0 -1 10.79
    9 0 1 11.7
    -9 0 -1 12.24
    -10 0 -1 -0.06
    -10 0 -1 -0.03
    -11 0 -1 1.49
    -11 0 -1 1.57
    -12 0 -1 0.05
    -12 0 -1 -0.07
    -13 0 -1 0.25
    -14 0 -1 -0.03
    -15 0 -1 0.95
    15 0 1 0.57
    15 -1 -1 1.11
    -15 -1 1 1
    -15 1 1 0.94
    14 -1 -1 13.97
    -14 -1 1 13.83
    -14 1 1 12.41
    13 -1 -1 0.09
    -13 -1 1 0.26
    -13 1 1 0.05
    -13 1 1 0
    12 -1 -1 0.44
    -12 -1 1 0.45
    -12 1 1 0.5
    -12 1 1 0.58
    12 1 -1 0.33
    -11 -1 1 0.2
    11 1 -1 0
    -11 1 1 -0.01
    -11 1 1 0.15
    -10 -1 1 30.94
    10 1 -1 27.91
    -10 1 1 28.76
    -10 1 1 27.21
    -9 -1 1 33.27
    9 -1 -1 32.46
    -9 -1 1 32.57
    -9 1 1 31.03
    -9 1 1 31.57
    9 1 -1 31.51
    8 -1 -1 20.4
    -8 -1 1 20.18
    -8 -1 1 21.01
    -8 1 1 20.25
    8 1 -1 21.88
    -8 1 1 20.36
    7 -1 -1 1.05
    -7 -1 1 0.8
    7 1 -1 1.44
    -7 1 1 1.17
    -7 1 1 1.02
    -6 -1 1 10.11
    6 -1 -1 10.63
    -6 -1 1 11.5
    -6 1 1 11.06
    6 1 -1 11.63
    -6 1 1 11.93
    -5 -1 1 25.71
    -5 -1 1 23.74
    5 -1 -1 26.04
    -5 1 1 24.8
    5 1 -1 25.1
    -5 1 1 25.63
    4 -1 -1 46.74
    -4 -1 1 47.78
    -4 -1 1 47.81
    4 -1 -1 45.73
    -4 1 1 44.89
    -4 1 1 44.55
    4 1 -1 45.29
    -3 -1 1 126.76
    3 -1 -1 118.21
    -3 -1 1 128.33
    3 -1 -1 127.11
    3 1 -1 121.69
    -3 1 1 126.6
    -3 1 1 126.59
    2 -1 -1 93.64
    -2 -1 1 92.16
    2 -1 -1 91.86
    2 1 -1 92.52
    -2 1 1 90.96
    -2 1 1 94
    1 -1 -1 78.93
    1 -1 -1 77.4
    -1 -1 1 78.27
    -1 -1 1 79.6
    -1 1 1 78.43
    1 1 -1 81.38
    1 1 -1 79.8
    0 -1 -1 30.42
    0 -1 1 29
    0 -1 1 30.44
    0 -1 -1 30.64
    0 1 1 30.07
    0 1 -1 30.39
    0 1 -1 29.84
    1 -1 1 100.61
    -1 -1 -1 99.78
    1 -1 1 100.99
    -1 -1 -1 101.57
    -1 -1 -1 102.13
    1 1 1 99.81
    -1 1 -1 99.11
    -2 -1 -1 0.09
    2 -1 1 0.38
    -2 -1 -1 0.16
    -2 -1 -1 0.21
    2 -1 1 0.31
    -2 1 -1 0.12
    -3 -1 -1 1.53
    -3 -1 -1 1.29
    3 -1 1 1.4
    -3 -1 -1 1.22
    3 -1 1 1.42
    -3 1 -1 1.5
    3 1 1 1.24
    -3 1 -1 1.36
    -4 -1 -1 13.63
    -4 -1 -1 12.28
    4 -1 1 13.67
    -4 -1 -1 12.99
    4 -1 1 12.95
    -4 1 -1 12.98
    -4 1 -1 13.56
    4 1 1 13.19
    -5 -1 -1 1.45
    5 -1 1 0.97
    -5 -1 -1 1.06
    5 -1 1 1.15
    -5 1 -1 0.89
    -5 1 -1 0.79
    5 1 1 1.05
    -6 -1 -1 15.59
    -6 -1 -1 14.58
    6 -1 1 15.8
    6 -1 1 15.55
    -6 1 -1 16.2
    6 1 1 16.06
    -6 1 -1 16.21
    -7 -1 -1 34.08
    7 -1 1 31.87
    -7 -1 -1 32.68
    7 -1 1 33.02
    -7 1 -1 33.41
    -7 1 -1 33.53
    7 1 1 33.37
    8 -1 1 1.28
    -8 -1 -1 1.21
    8 -1 1 1.38
    -8 -1 -1 1.81
    -8 1 -1 1.26
    -8 1 -1 1.52
    8 1 1 1.71
    -9 -1 -1 57.56
    9 -1 1 57.98
    -9 -1 -1 56.59
    -9 1 -1 57.62
    9 1 1 54.58
    -9 1 -1 58.37
    -10 -1 -1 5.8
    10 -1 1 6.8
    -10 -1 -1 7.23
    10 1 1 6.27
    -10 1 -1 6.1
    -10 1 -1 6
    11 -1 1 4.19
    -11 -1 -1 4.37
    -11 1 -1 4.25
    11 1 1 3.8
    -11 1 -1 5.16
    -12 -1 -1 4.09
    12 -1 1 3.66
    -12 1 -1 5.27
    -12 1 -1 4.26
    -13 -1 -1 3.85
    13 -1 1 3.61
    -13 1 -1 3.44
    -13 1 -1 3.52
    -14 -1 -1 -0.12
    14 -1 1 0.06
    -14 1 -1 0
    -15 -1 -1 4.14
    15 -1 1 2.48
    -15 1 -1 3.84
    -14 -2 1 3.57
    14 -2 -1 4.96
    -14 2 1 4.51
    -14 2 1 5.94
    -13 -2 1 3.32
    13 -2 -1 2.56
    -13 2 1 2.85
    -13 2 1 2.47
    13 2 -1 2.85
    -12 -2 1 0.08
    12 -2 -1 0.29
    12 2 -1 -0.04
    -12 2 1 0.09
    -12 2 1 0.02
    -11 -2 1 0.59
    11 -2 -1 0.34
    -11 2 1 0.33
    -11 2 1 0.14
    11 2 -1 0.3
    10 -2 -1 33.05
    -10 -2 1 35.27
    -10 2 1 33.43
    10 2 -1 36.52
    -10 2 1 34.75
    9 -2 -1 -0.12
    -9 -2 1 0.01
    -9 2 1 0.02
    9 2 -1 0.18
    -9 2 1 0
    8 -2 -1 7.14
    8 -2 -1 6.73
    -8 -2 1 6.06
    -8 2 1 6.76
    -8 2 1 6.29
    8 2 -1 5.55
    7 -2 -1 1.77
    -7 -2 1 1.57
    -7 -2 1 1.05
    7 -2 -1 1.63
    -7 2 1 1.86
    -7 2 1 1.58
    7 2 -1 1.22
    -6 -2 1 16.45
    6 -2 -1 16.03
    6 -2 -1 16.18
    -6 -2 1 15.1
    6 2 -1 15.7
    -6 2 1 15.34
    -6 2 1 14.15
    5 -2 -1 13.28
    -5 -2 1 12.01
    -5 -2 1 13.63
    5 -2 -1 13.43
    -5 2 1 12.79
    4 -2 -1 92.5
    4 -2 -1 90.74
    -4 -2 1 92.97
    4 2 -1 95.54
    -4 2 1 91.11
    -3 -2 1 263.73
    3 -2 -1 274.56
    3 -2 -1 267.06
    -3 -2 1 266.59
    -3 2 1 265.04
    3 2 -1 266.95
    2 -2 -1 77.05
    2 -2 -1 76.35
    -2 -2 1 74.89
    -2 -2 1 72.93
    -2 2 1 74.51
    2 2 -1 75.57
    2 2 -1 75.44
    -1 -2 1 3.48
    1 -2 -1 3.91
    -1 -2 1 4.02
    1 -2 -1 3.56
    1 2 -1 3.89
    1 2 -1 3.07
    -1 2 1 3.52
    0 -2 1 167.55
    0 -2 -1 169.9
    0 -2 1 166.3
    0 -2 -1 165.44
    0 2 1 168.98
    0 2 -1 171.33
    -1 -2 -1 354.09
    1 -2 1 349.28
    -1 -2 -1 356
    1 -2 1 355.09
    1 2 1 366.44
    -1 2 -1 357.91
    2 -2 1 76.27
    -2 -2 -1 75.81
    -2 -2 -1 78.78
    2 -2 1 76.48
    2 2 1 75.05
    -2 2 -1 72.68
    3 -2 1 3
    -3 -2 -1 3.22
    -3 -2 -1 3.42
    3 -2 1 3.49
    -3 -2 -1 3.36
    3 2 1 3.97
    3 2 1 3.43
    -3 2 -1 3.42
    4 -2 1 58.76
    4 -2 1 62.56
    -4 -2 -1 61.89
    -4 -2 -1 59.29
    -4 -2 -1 62.91
    -4 2 -1 64.34
    4 2 1 61.45
    5 -2 1 -0.09
    -5 -2 -1 -0.02
    -5 -2 -1 -0.08
    -5 -2 -1 0.02
    5 -2 1 0.04
    5 2 1 0.14
    -5 2 -1 0.02
    6 -2 1 10.06
    6 -2 1 9.72
    -6 -2 -1 10.76
    -6 -2 -1 10.17
    -6 2 -1 9.34
    6 2 1 9.18
    -7 -2 -1 8.84
    7 -2 1 8.18
    7 -2 1 9.42
    -7 -2 -1 9
    7 2 1 9.03
    -7 2 -1 9.75
    -7 2 -1 9.14
    -8 -2 -1 17.09
    8 -2 1 18.88
    -8 2 -1 18.4
    -8 2 -1 18.59
    8 2 1 18.37
    -9 -2 -1 4.14
    9 -2 1 3.61
    9 2 1 4.5
    -9 2 -1 3.74
    -9 2 -1 4.26
    -10 -2 -1 1.54
    10 -2 1 1.34
    10 2 1 1.28
    -10 2 -1 0.76
    -10 2 -1 1.05
    11 -2 1 0.35
    -11 -2 -1 0.34
    -11 2 -1 0.39
    11 2 1 0.16
    -11 2 -1 0.37
    -12 -2 -1 1.43
    12 -2 1 0.96
    12 2 1 1.07
    -12 2 -1 1.47
    -12 2 -1 1.33
    13 -2 1 0.34
    -13 -2 -1 1.28
    -13 2 -1 0.54
    -13 2 -1 0.96
    14 -2 1 0.08
    -14 -2 -1 0.06
    -14 2 -1 -0.08
    -14 2 -1 -0.12
    14 -3 -1 1.42
    -14 -3 1 3.03
    -14 3 1 2.12
    14 3 -1 1.9
    -13 -3 1 18.06
    13 -3 -1 17.25
    -13 3 1 16.84
    13 3 -1 19.88
    -12 -3 1 0.05
    12 -3 -1 0.17
    -12 3 1 -0.1
    12 3 -1 -0.09
    11 -3 -1 10.41
    -11 -3 1 12.21
    -11 3 1 9.65
    11 3 -1 10.19
    10 -3 -1 4.87
    -10 -3 1 3.59
    10 3 -1 4.5
    -10 3 1 4.86
    9 -3 -1 0.92
    -9 -3 1 0.85
    9 3 -1 1.54
    -9 3 1 1.12
    -8 -3 1 0.03
    8 -3 -1 0.03
    8 3 -1 0.22
    -8 3 1 -0.05
    -7 -3 1 0.59
    7 -3 -1 0.47
    7 -3 -1 0.25
    7 3 -1 0.53
    -7 3 1 0.56
    -6 -3 1 30.76
    6 -3 -1 30.14
    6 -3 -1 31.39
    -6 3 1 30.85
    6 3 -1 31.97
    5 -3 -1 9.98
    -5 -3 1 9.1
    5 -3 -1 9.56
    5 3 -1 8.73
    -5 3 1 9.53
    -4 -3 1 0.57
    4 -3 -1 0.39
    -4 -3 1 0.48
    4 -3 -1 0.39
    4 3 -1 0.17
    -4 3 1 0.41
    3 -3 -1 3.8
    -3 -3 1 4.14
    -3 -3 1 4.31
    3 -3 -1 3.83
    3 3 -1 3.86
    -3 3 1 4.27
    3 3 -1 4.14
    2 -3 -1 0.52
    2 -3 -1 0.46
    -2 -3 1 0.56
    -2 -3 1 0.79
    2 3 -1 0.68
    2 3 -1 0.63
    -2 3 1 0.78
    -1 -3 1 3.32
    1 -3 -1 2.76
    1 -3 -1 3.28
    -1 -3 1 2.81
    1 3 -1 3.26
    -1 3 1 2.93
    1 3 -1 3.28
    0 -3 -1 0.28
    0 -3 1 0.49
    0 -3 -1 0.39
    0 -3 1 0.41
    0 3 1 0.35
    0 3 -1 0.29
    1 -3 1 5.18
    -1 -3 -1 4.75
    -1 -3 -1 5.08
    1 -3 1 5.22
    -1 3 -1 5.3
    1 3 1 5.39
    2 -3 1 28.47
    -2 -3 -1 26.82
    2 -3 1 27.75
    -2 -3 -1 26.33
    2 3 1 27.66
    -2 3 -1 25.93
    -3 -3 -1 4.07
    3 -3 1 3.87
    3 -3 1 4.35
    -3 -3 -1 4.08
    -3 3 -1 4.62
    3 3 1 4.76
    3 3 1 3.82
    -4 -3 -1 87.6
    4 -3 1 85.1
    4 -3 1 84.51
    -4 -3 -1 84.93
    4 3 1 82.34
    -4 3 -1 80.76
    4 3 1 80.44
    -5 -3 -1 2.31
    5 -3 1 2.48
    5 -3 1 2.66
    -5 -3 -1 2.86
    5 3 1 2.21
    -5 3 -1 2.88
    -6 -3 -1 5.79
    6 -3 1 5.63
    -6 -3 -1 5.78
    6 3 1 6.37
    -6 3 -1 5.58
    -7 -3 -1 0.07
    7 -3 1 0
    -7 3 -1 0.11
    7 3 1 0.24
    8 -3 1 19.01
    -8 -3 -1 17.25
    8 3 1 16.66
    -8 3 -1 17.72
    -9 -3 -1 15.54
    9 -3 1 14.45
    9 3 1 15.49
    -9 3 -1 15.02
    -10 -3 -1 0.79
    10 -3 1 0.6
    -10 3 -1 0.36
    10 3 1 1.27
    11 -3 1 12.77
    -11 -3 -1 12.39
    11 3 1 12.93
    -11 3 -1 11.7
    12 -3 1 2.42
    -12 -3 -1 2.19
    -12 3 -1 1.72
    12 3 1 3.21
    -13 -3 -1 33.87
    13 -3 1 32.41
    -13 3 -1 34.65
    13 3 1 38.01
    -14 -3 -1 0.22
    14 -3 1 -0.02
    -14 3 -1 -0.01
    -13 -4 1 1.65
    -13 4 1 1.67
    13 4 -1 2.33
    -12 -4 1 -0.05
    12 4 -1 0.07
    -12 4 1 0.04
    -11 -4 1 10.73
    11 -4 -1 9.96
    11 4 -1 8.63
    -11 4 1 9.78
    10 -4 -1 -0.13
    -10 -4 1 0.03
    -10 4 1 0.12
    10 4 -1 0.12
    9 -4 -1 0.13
    -9 -4 1 0.08
    -9 4 1 -0.12
    9 4 -1 -0.02
    -8 -4 1 28.02
    8 -4 -1 28.64
    8 4 -1 28.59
    -8 4 1 28.8
    7 -4 -1 11.41
    -7 -4 1 12.61
    -7 4 1 11.51
    7 4 -1 11.53
    -6 -4 1 7.66
    6 -4 -1 7.93
    6 4 -1 7.91
    -6 4 1 8.83
    5 -4 -1 1.36
    -5 -4 1 1.28
    5 -4 -1 1.35
    -5 -4 1 1.23
    -5 4 1 1
    5 4 -1 1.84
    4 -4 -1 66.15
    -4 -4 1 64.73
    -4 -4 1 61.64
    4 -4 -1 65.27
    4 4 -1 66.21
    -4 4 1 63.26
    -3 -4 1 39.07
    -3 -4 1 36.09
    3 -4 -1 38.24
    3 -4 -1 37.66
    3 4 -1 37.22
    -3 4 1 39.22
    -2 -4 1 0.04
    2 -4 -1 0.05
    -2 -4 1 0.15
    2 -4 -1 0.05
    2 4 -1 0.08
    -2 4 1 -0.01
    2 4 -1 0.17
    1 -4 -1 2.88
    -1 -4 1 2.92
    -1 -4 1 2.36
    1 -4 -1 3.03
    -1 4 1 3.1
    1 4 -1 2.92
    1 4 -1 3.14
    0 -4 -1 28.44
    0 -4 1 26.27
    0 -4 1 29.18
    0 -4 -1 29.85
    0 4 1 28.67
    0 4 -1 28.28
    1 -4 1 31.68
    -1 -4 -1 32.18
    -1 -4 -1 31.6
    1 -4 1 35.13
    -1 4 -1 31.32
    1 4 1 34.3
    2 -4 1 7.78
    -2 -4 -1 8.11
    -2 -4 -1 7.08
    2 -4 1 7.69
    2 4 1 8.96
    -2 4 -1 8.01
    3 -4 1 0
    3 -4 1 0.12
    -3 -4 -1 0.26
    -3 -4 -1 0.04
    3 4 1 0.1
    -3 4 -1 0.02
    3 4 1 0.02
    4 -4 1 11.67
    -4 -4 -1 10.17
    4 -4 1 12.65
    -4 -4 -1 10.9
    4 4 1 11.19
    -4 4 -1 11.82
    5 -4 1 5.59
    -5 -4 -1 5.73
    -5 -4 -1 6.78
    -5 4 -1 5.62
    5 4 1 5.57
    -6 -4 -1 93.3
    6 -4 1 95.56
    -6 -4 -1 97.16
    6 4 1 94.95
    -6 4 -1 100.2
    7 -4 1 1.29
    -7 -4 -1 1.25
    -7 -4 -1 0.92
    7 4 1 0.65
    -7 4 -1 0.92
    8 -4 1 10.98
    -8 -4 -1 11.69
    8 4 1 11.52
    -8 4 -1 11.38
    -9 -4 -1 0.88
    9 -4 1 1.19
    9 4 1 1.54
    -9 4 -1 0.99
    -10 -4 -1 0.78
    10 -4 1 0.46
    -10 4 -1 0.57
    10 4 1 0.72
    11 -4 1 1.73
    -11 -4 -1 1.12
    11 4 1 1.57
    -11 4 -1 1.28
    12 -4 1 8.59
    -12 -4 -1 8.95
    -12 4 -1 8.75
    12 4 1 8.63
    -13 -4 -1 0.63
    13 -4 1 0.71
    13 4 1 0.64
    -13 4 -1 1.81
    -11 -5 1 -0.06
    11 5 -1 0.07
    -11 5 1 0.06
    -10 -5 1 3.93
    10 5 -1 3.45
    -10 5 1 3.64
    -9 -5 1 0.55
    -9 5 1 0.14
    9 5 -1 0.31
    8 -5 -1 9.73
    -8 -5 1 9.85
    -8 5 1 10.59
    8 5 -1 9.55
    -7 -5 1 4.64
    7 -5 -1 4.74
    -7 5 1 3.92
    7 5 -1 3.26
    -6 -5 1 0.08
    6 -5 -1 0.24
    -6 5 1 0.28
    6 5 -1 0.11
    -5 -5 1 5.47
    5 -5 -1 5.64
    -5 -5 1 5.48
    5 5 -1 5.68
    -5 5 1 5.34
    -4 -5 1 4.37
    4 -5 -1 5.3
    -4 -5 1 5.54
    4 -5 -1 5.8
    -4 5 1 5.19
    4 5 -1 5.25
    3 -5 -1 3.97
    3 -5 -1 3.8
    -3 -5 1 3.59
    -3 -5 1 3.33
    -3 5 1 4.77
    3 5 -1 3.92
    -2 -5 1 25.14
    2 -5 -1 22.98
    -2 -5 1 23.95
    2 -5 -1 25.81
    2 5 -1 24.52
    -2 5 1 23.12
    -1 -5 1 29.38
    1 -5 -1 29.68
    1 -5 -1 30.8
    -1 -5 1 30.34
    1 5 -1 32.69
    -1 5 1 30.59
    0 -5 -1 53.24
    0 -5 -1 53.02
    0 -5 1 54.13
    0 -5 1 52.11
    0 5 -1 51.86
    0 5 1 51.83
    0 5 -1 51.7
    -1 -5 -1 8.72
    1 -5 1 9.41
    -1 -5 -1 8.6
    1 -5 1 9.07
    1 5 1 8.36
    -1 5 -1 8.45
    -2 -5 -1 19.33
    2 -5 1 20.81
    2 -5 1 18.15
    -2 -5 -1 18.5
    -2 5 -1 18.37
    -3 -5 -1 46.14
    3 -5 1 43.9
    3 -5 1 43.41
    -3 -5 -1 44.8
    3 5 1 42.69
    -3 5 -1 45.06
    4 -5 1 0.12
    -4 -5 -1 0.37
    -4 -5 -1 0.16
    4 5 1 0.29
    -4 5 -1 0.11
    -5 -5 -1 0.35
    5 -5 1 0.5
    -5 -5 -1 0.31
    5 5 1 0.43
    -5 5 -1 0.34
    -6 -5 -1 0.43
    6 -5 1 0.55
    -6 -5 -1 0.53
    6 5 1 0.26
    -6 5 -1 0.48
    -7 -5 -1 0.34
    -7 -5 -1 0.45
    7 -5 1 0.68
    7 5 1 0.32
    -7 5 -1 0.72
    -8 -5 -1 0.96
    8 -5 1 0.67
    8 5 1 0.8
    -8 5 -1 1.36
    9 -5 1 1.73
    -9 -5 -1 1.1
    -9 5 -1 0.94
    9 5 1 1.66
    -10 -5 -1 6.15
    10 -5 1 7.18
    -10 5 -1 5.46
    10 5 1 6.11
    11 -5 1 0.57
    -11 -5 -1 0.37
    -11 5 -1 0.88
    11 5 1 0.56
    -10 -6 1 0.22
    10 6 -1 0.17
    -10 6 1 0.28
    -9 -6 1 2.85
    -9 6 1 3.33
    9 6 -1 4.21
    -8 -6 1 -0.13
    8 6 -1 0.03
    -8 6 1 -0.14
    -7 -6 1 0.04
    7 6 -1 -0.1
    -7 6 1 0.13
    -6 -6 1 1.67
    -6 6 1 1.44
    6 6 -1 1.67
    -5 -6 1 21.73
    -5 -6 1 20.51
    -5 6 1 21.86
    5 6 -1 21.38
    -4 -6 1 0.55
    -4 -6 1 0.43
    4 -6 -1 0.52
    -4 6 1 0.5
    4 6 -1 0.57
    3 -6 -1 2.93
    -3 -6 1 2.6
    3 -6 -1 3
    -3 -6 1 2.55
    3 6 -1 2.18
    -3 6 1 2.89
    -2 -6 1 3.92
    2 -6 -1 2.82
    2 -6 -1 3.68
    -2 -6 1 4.3
    -2 6 1 3.52
    2 6 -1 3.12
    -1 -6 1 5.36
    1 -6 -1 5.12
    1 -6 -1 5.71
    -1 -6 1 4.93
    1 6 -1 5.51
    -1 6 1 5.24
    0 -6 -1 1.13
    0 -6 1 1.42
    0 -6 -1 1.5
    0 -6 1 1.03
    0 6 -1 1.22
    1 -6 1 5.22
    1 -6 1 4.95
    -1 -6 -1 4.98
    -1 -6 -1 5.8
    -1 6 -1 5.94
    -1 6 -1 5.46
    -2 -6 -1 32.95
    2 -6 1 30.54
    -2 -6 -1 32.54
    2 -6 1 32.41
    -2 6 -1 30.53
    2 6 1 33.67
    -3 -6 -1 2.28
    -3 -6 -1 3.07
    3 -6 1 3.3
    -3 6 -1 3.51
    3 6 1 2.65
    -4 -6 -1 7.76
    -4 -6 -1 7.81
    4 -6 1 8.77
    4 6 1 7.48
    -4 6 -1 8.08
    -5 -6 -1 -0.03
    -5 -6 -1 0.15
    5 -6 1 0.08
    5 6 1 0.07
    -5 6 -1 -0.06
    6 -6 1 4.78
    -6 -6 -1 4.5
    -6 -6 -1 4.99
    -6 6 -1 3.58
    6 6 1 4.29
    7 -6 1 0.37
    -7 -6 -1 0.14
    -7 -6 -1 0.29
    -7 6 -1 0.24
    7 6 1 0.32
    -8 -6 -1 0.1
    8 -6 1 0
    -8 6 -1 0.02
    8 6 1 0.12
    -9 -6 -1 2.03
    -9 6 -1 0.98
    9 6 1 2.22
    -10 -6 -1 1.4
    -10 6 -1 1.16
    10 6 1 1.8
    -7 -7 1 22.55
    -7 7 1 18.83
    7 7 -1 20.88
    -6 -7 1 0.07
    6 7 -1 0.02
    -6 7 1 -0.2
    -5 -7 1 0.56
    -5 7 1 0.85
    5 7 -1 0.55
    -4 -7 1 3.93
    -4 -7 1 4.9
    4 7 -1 3.61
    -4 7 1 4.71
    -3 -7 1 12.88
    -3 -7 1 12.53
    -3 7 1 13.07
    3 7 -1 13.24
    -2 -7 1 4.2
    2 -7 -1 4.56
    -2 -7 1 3.5
    2 7 -1 4.36
    -1 -7 1 2.3
    1 -7 -1 1.21
    -1 -7 1 3.05
    1 7 -1 2.37
    0 -7 1 5.11
    0 -7 -1 6.32
    0 -7 1 6.09
    0 -7 -1 5.89
    0 7 1 5.54
    0 7 -1 5.69
    -1 -7 -1 1.26
    1 -7 1 1.02
    -1 -7 -1 1.59
    -1 7 -1 1.5
    1 7 1 1.41
    -2 -7 -1 7.78
    2 -7 1 7.24
    -2 -7 -1 6.85
    2 7 1 6.49
    -3 -7 -1 0.8
    -3 -7 -1 0.6
    3 -7 1 1
    3 7 1 0.69
    4 -7 1 0.21
    -4 -7 -1 0.62
    -4 -7 -1 1
    4 7 1 0.26
    -4 7 -1 0.66
    -5 -7 -1 8.57
    -5 -7 -1 10.09
    -5 7 -1 7.81
    5 7 1 8.45
    -6 -7 -1 0.55
    -6 -7 -1 0.43
    -6 7 -1 0.37
    6 7 1 0.56
    -7 -7 -1 0.63
    -7 -7 -1 0.65
    7 7 1 0.13
    -7 7 -1 0.05
    -2 -8 1 0.13
    -2 -8 1 0.17
    2 8 -1 0.33
    -1 -8 1 -0.01
    -1 -8 1 0.06
    -1 8 1 0.25
    1 8 -1 0.17
    0 -8 -1 4.31
    0 -8 1 4.71
    0 8 1 3.61
    -1 -8 -1 -0.24
    1 8 1 -0.06
    2 8 1 0.06
    -15 0 2 -0.08
    -14 0 2 9.84
    -13 0 2 0.01
    -12 0 2 2.96
    -11 0 2 0.03
    11 0 -2 -0.12
    -11 0 2 -0.02
    10 0 -2 193.75
    -10 0 2 190.89
    -10 0 2 192.54
    9 0 -2 0.01
    -9 0 2 0.04
    -9 0 2 0.02
    8 0 -2 0.05
    -8 0 2 -0.05
    -8 0 2 0.03
    7 0 -2 -0.03
    -7 0 2 -0.04
    -7 0 2 -0.12
    6 0 -2 52.93
    -6 0 2 53.41
    -6 0 2 52.66
    -5 0 2 -0.2
    -5 0 2 -0.05
    5 0 -2 -0.19
    -4 0 2 22.44
    4 0 -2 22.42
    -4 0 2 22.06
    3 0 -2 -0.04
    -3 0 2 -0.06
    -3 0 2 -0.05
    -2 0 2 45.2
    2 0 -2 45.71
    -2 0 2 45.04
    1 0 -2 -0.01
    -1 0 2 -0.05
    -1 0 2 -0.01
    1 0 -2 -0.06
    0 0 -2 88.47
    0 0 -2 86.21
    0 0 2 85.42
    -1 0 -2 0.05
    1 0 2 0.03
    -1 0 -2 -0.01
    -1 0 -2 -0.01
    -2 0 -2 85.39
    -2 0 -2 86.6
    -2 0 -2 86
    3 0 2 -0.06
    -3 0 -2 0
    -3 0 -2 -0.06
    -3 0 -2 0.05
    -4 0 -2 31.49
    -4 0 -2 32.75
    4 0 2 34.31
    5 0 2 0
    -5 0 -2 0
    -5 0 -2 0.03
    6 0 2 40.77
    -6 0 -2 40.28
    -6 0 -2 39.76
    -7 0 -2 0.02
    7 0 2 -0.04
    -7 0 -2 -0.04
    -8 0 -2 20.74
    8 0 2 20.97
    -8 0 -2 20.41
    9 0 2 -0.07
    -9 0 -2 0.1
    -9 0 -2 -0.01
    -10 0 -2 0.04
    -10 0 -2 0.03
    -11 0 -2 0.01
    -11 0 -2 0.09
    -12 0 -2 6.9
    -12 0 -2 5.46
    -13 0 -2 0.11
    -14 0 -2 3.91
    14 0 2 4.35
    15 0 2 -0.01
    -15 0 -2 0.04
    -15 -1 2 0.19
    15 -1 -2 0.02
    -15 1 2 -0.08
    -14 -1 2 0.72
    14 -1 -2 1.79
    -14 1 2 1.1
    -13 -1 2 0.37
    13 -1 -2 0.65
    -13 1 2 0.82
    13 1 -2 0.65
    -13 1 2 0.61
    -12 -1 2 23.27
    -12 1 2 25.74
    -12 1 2 27.42
    12 1 -2 24.92
    -11 -1 2 1.44
    -11 1 2 1.62
    11 1 -2 1.35
    -11 1 2 1.49
    10 -1 -2 2.73
    -10 -1 2 2.38
    -10 1 2 2.66
    10 1 -2 2.16
    -10 1 2 2.11
    9 -1 -2 9.21
    -9 -1 2 8.77
    -9 -1 2 8.74
    -9 1 2 8.75
    -9 1 2 8.25
    9 1 -2 10.17
    -8 -1 2 4.51
    -8 -1 2 4.88
    8 -1 -2 5.18
    -8 1 2 4.57
    -8 1 2 4.06
    8 1 -2 4.19
    7 -1 -2 2.95
    -7 -1 2 2.87
    -7 -1 2 3.13
    -7 1 2 2.57
    7 1 -2 2.94
    -7 1 2 2.83
    -6 -1 2 2.06
    -6 -1 2 2.29
    6 -1 -2 2.44
    -6 1 2 2.28
    -6 1 2 2.63
    6 1 -2 2.75
    -5 -1 2 81.9
    -5 -1 2 84.95
    5 -1 -2 82.8
    -5 1 2 83.25
    5 1 -2 78.76
    -5 1 2 79.21
    4 -1 -2 39.71
    -4 -1 2 40.16
    -4 -1 2 40.98
    -4 1 2 39.74
    4 1 -2 39.18
    -4 1 2 38.51
    -3 -1 2 52.17
    -3 -1 2 50.71
    3 -1 -2 50.34
    3 -1 -2 50.87
    -3 1 2 50.32
    -3 1 2 51.96
    3 1 -2 51.09
    -2 -1 2 8.37
    2 -1 -2 8.44
    2 -1 -2 8.29
    -2 -1 2 8.32
    -2 1 2 8.94
    -2 1 2 8.39
    2 1 -2 8.45
    2 1 -2 7.95
    1 -1 -2 -0.04
    -1 -1 2 0.08
    1 -1 -2 0.09
    1 1 -2 0.1
    1 1 -2 0.02
    -1 1 2 -0.02
    0 -1 -2 13.11
    0 -1 -2 13.12
    0 -1 2 12.66
    0 1 -2 13.03
    0 1 2 13.3
    0 1 -2 12.6
    -1 -1 -2 42.23
    -1 -1 -2 43.18
    -1 -1 -2 42.72
    1 -1 2 44.24
    -1 1 -2 41.84
    1 1 2 42.66
    -1 1 -2 43.73
    -2 -1 -2 203.84
    2 -1 2 202.22
    -2 -1 -2 195.77
    -2 -1 -2 206.53
    -2 1 -2 201.81
    -3 -1 -2 37.82
    -3 -1 -2 39.12
    -3 -1 -2 37.56
    3 -1 2 39.59
    3 -1 2 36.61
    -3 1 -2 38.53
    -3 1 -2 37.33
    -4 -1 -2 40.56
    4 -1 2 42.14
    4 -1 2 42.56
    -4 -1 -2 43.24
    -4 -1 -2 38.19
    4 1 2 44.02
    -4 1 -2 42.28
    -4 1 -2 41.47
    -5 -1 -2 0.02
    5 -1 2 0.12
    5 -1 2 0.08
    -5 -1 -2 0.08
    -5 -1 -2 -0.01
    5 1 2 0
    -5 1 -2 0.02
    -5 1 -2 0.09
    -6 -1 -2 4.72
    -6 -1 -2 4.97
    6 -1 2 4.9
    6 -1 2 4.33
    -6 1 -2 4.99
    -6 1 -2 4.35
    6 1 2 3.65
    7 -1 2 15.88
    -7 -1 -2 15.61
    -7 -1 -2 15.67
    7 -1 2 14.13
    -7 1 -2 16.04
    -7 1 -2 14.85
    7 1 2 14.68
    -8 -1 -2 21.02
    -8 -1 -2 20.26
    8 -1 2 19.16
    8 1 2 21.35
    -8 1 -2 21.96
    -8 1 -2 20.66
    9 -1 2 29.21
    -9 -1 -2 29.54
    -9 -1 -2 31
    -9 1 -2 31.09
    9 1 2 29.96
    -9 1 -2 30.23
    -10 -1 -2 56.51
    10 -1 2 57.98
    -10 -1 -2 59.92
    -10 1 -2 56.69
    -10 1 -2 55.93
    10 1 2 54.79
    -11 -1 -2 5.44
    11 -1 2 4.44
    -11 1 -2 5.34
    -11 1 -2 5.53
    12 -1 2 1.91
    -12 -1 -2 1.81
    -12 1 -2 1.69
    -12 1 -2 1.92
    13 -1 2 9.21
    -13 -1 -2 6.74
    -13 1 -2 8.63
    -13 1 -2 7.49
    -14 -1 -2 20.72
    14 -1 2 21.94
    -14 1 -2 22.11
    -14 1 -2 23
    -14 -2 2 6.58
    14 -2 -2 7.18
    -14 2 2 6.6
    -14 2 2 6.27
    14 2 -2 7.3
    13 -2 -2 4.47
    -13 -2 2 4.37
    13 2 -2 4.49
    -13 2 2 3.94
    -13 2 2 3.61
    -12 -2 2 4.45
    12 -2 -2 5.34
    -12 2 2 5.36
    12 2 -2 5.2
    -12 2 2 4.15
    11 -2 -2 1.57
    -11 -2 2 1.48
    -11 2 2 1.15
    11 2 -2 2.26
    -11 2 2 1.78
    -10 -2 2 56.62
    10 -2 -2 53.92
    -10 2 2 52.71
    -10 2 2 52.7
    10 2 -2 56.15
    9 -2 -2 5.2
    9 -2 -2 5.41
    -9 -2 2 5.75
    9 2 -2 4.64
    -9 2 2 6.38
    -9 2 2 6.09
    8 -2 -2 14.73
    8 -2 -2 16.02
    -8 -2 2 17.31
    -8 2 2 15.66
    -8 2 2 16.85
    8 2 -2 16.69
    -7 -2 2 47.56
    7 -2 -2 50.32
    7 -2 -2 48.3
    -7 2 2 48.16
    7 2 -2 47.42
    -7 2 2 47.61
    6 -2 -2 84.65
    -6 -2 2 85.64
    -6 -2 2 85.39
    6 -2 -2 87.65
    -6 2 2 83.95
    -6 2 2 82.65
    6 2 -2 81.93
    -5 -2 2 12.48
    5 -2 -2 13.36
    5 -2 -2 13.83
    -5 2 2 13.76
    5 2 -2 12.2
    -5 2 2 13.65
    -4 -2 2 371.09
    4 -2 -2 361.59
    4 -2 -2 376.43
    4 2 -2 370.08
    -4 2 2 364.27
    -3 -2 2 48.31
    3 -2 -2 46.55
    3 -2 -2 44.08
    3 2 -2 44.5
    -3 2 2 43
    2 -2 -2 0.15
    -2 -2 2 0.31
    2 -2 -2 0.43
    -2 2 2 0.27
    2 2 -2 0.41
    2 2 -2 0.35
    -1 -2 2 0.92
    1 -2 -2 1.07
    1 -2 -2 0.81
    -1 -2 2 0.95
    -1 2 2 0.88
    1 2 -2 0.82
    1 2 -2 0.93
    0 -2 -2 133.38
    0 -2 -2 130.63
    0 -2 2 132.61
    0 -2 2 134.09
    0 2 2 135.32
    0 2 -2 129.24
    0 2 -2 133.63
    1 -2 2 9.39
    1 -2 2 9.41
    -1 -2 -2 10.64
    -1 -2 -2 10.35
    1 2 2 10.58
    -1 2 -2 10.25
    -1 2 -2 10.83
    -2 -2 -2 41.5
    -2 -2 -2 41.2
    2 -2 2 42.36
    2 -2 2 42.65
    2 2 2 43.79
    -2 2 -2 42.54
    3 -2 2 32.57
    3 -2 2 32.29
    -3 -2 -2 31.69
    -3 -2 -2 31.47
    -3 -2 -2 31.22
    3 2 2 32.77
    -3 2 -2 32.65
    4 -2 2 0.69
    -4 -2 -2 0.3
    -4 -2 -2 0.5
    4 -2 2 0.6
    -4 -2 -2 0.68
    -4 2 -2 0.49
    4 2 2 0.31
    -5 -2 -2 6.98
    5 -2 2 7.6
    -5 -2 -2 6.99
    -5 -2 -2 7.19
    5 -2 2 6.72
    5 2 2 7.92
    -5 2 -2 6.34
    -6 -2 -2 0.17
    -6 -2 -2 0.15
    6 -2 2 0.02
    6 -2 2 0.16
    -6 -2 -2 -0.01
    -6 2 -2 0.04
    6 2 2 0.01
    7 -2 2 5.04
    -7 -2 -2 5.38
    -7 -2 -2 5.27
    -7 2 -2 4.54
    -7 2 -2 5.66
    7 2 2 6.64
    -8 -2 -2 5.05
    8 -2 2 4.02
    -8 -2 -2 4.64
    -8 2 -2 4.11
    -8 2 -2 4.3
    8 2 2 4.34
    -9 -2 -2 2.26
    9 -2 2 2.68
    9 2 2 1.49
    -9 2 -2 2.27
    -9 2 -2 2.01
    10 -2 2 5.99
    -10 -2 -2 4.54
    -10 2 -2 4.88
    -10 2 -2 4.56
    10 2 2 5.64
    -11 -2 -2 7.05
    11 -2 2 9
    -11 2 -2 9.43
    11 2 2 8.15
    -11 2 -2 9.35
    -12 -2 -2 0.42
    12 -2 2 0.15
    -12 2 -2 -0.05
    -12 2 -2 0.45
    13 -2 2 2.07
    -13 -2 -2 2.06
    -13 2 -2 2.93
    -13 2 -2 2.63
    -14 -2 -2 0.4
    14 -2 2 0.18
    -14 2 -2 0.25
    -14 2 -2 0.37
    -14 -3 2 7.56
    -14 3 2 9.99
    14 3 -2 8.23
    -13 -3 2 0.25
    13 -3 -2 0.59
    13 3 -2 0.42
    -13 3 2 0.59
    12 -3 -2 0.18
    -12 -3 2 0.18
    12 3 -2 0.17
    -12 3 2 0.17
    11 -3 -2 18.99
    -11 -3 2 18.13
    11 3 -2 19.34
    -11 3 2 21.38
    -10 -3 2 3.38
    10 -3 -2 3.22
    -10 3 2 1.91
    10 3 -2 3.32
    -9 -3 2 0.02
    9 -3 -2 -0.03
    9 3 -2 0.09
    -9 3 2 0
    -8 -3 2 1.38
    8 -3 -2 1.57
    8 3 -2 2.61
    -8 3 2 1.43
    7 -3 -2 1.28
    7 -3 -2 1.35
    -7 -3 2 1.5
    7 3 -2 0.78
    -7 3 2 0.73
    -6 -3 2 6.15
    6 -3 -2 5.66
    6 -3 -2 6.72
    6 3 -2 7.07
    -6 3 2 5.58
    -5 -3 2 1.06
    5 -3 -2 0.95
    5 -3 -2 1.76
    5 3 -2 1.51
    -5 3 2 1.09
    4 -3 -2 3.43
    -4 -3 2 3.63
    4 -3 -2 3.25
    4 3 -2 3.12
    -4 3 2 3.23
    -3 -3 2 8.58
    3 -3 -2 9
    -3 -3 2 8.77
    3 -3 -2 8.69
    -3 3 2 8.52
    3 3 -2 9.06
    -2 -3 2 16.23
    2 -3 -2 15.24
    -2 -3 2 14.35
    2 -3 -2 14.64
    2 3 -2 16.57
    2 3 -2 15.2
    -2 3 2 14.99
    -1 -3 2 19.13
    1 -3 -2 17.61
    1 -3 -2 17.95
    -1 -3 2 18.5
    -1 3 2 18.82
    1 3 -2 18.54
    1 3 -2 19
    0 -3 2 9.32
    0 -3 2 9.51
    0 -3 -2 8.87
    0 -3 -2 9.5
    0 3 2 9.47
    0 3 -2 10.17
    0 3 -2 10.08
    1 -3 2 5.71
    -1 -3 -2 5.76
    -1 -3 -2 6.68
    1 -3 2 5.08
    -1 3 -2 6.21
    -1 3 -2 5.68
    1 3 2 6.05
    2 -3 2 24.38
    2 -3 2 24.84
    -2 -3 -2 23.72
    -2 -3 -2 23.91
    2 3 2 22.34
    -2 3 -2 23.04
    3 -3 2 27.41
    3 -3 2 28.02
    -3 -3 -2 27.16
    -3 -3 -2 28.47
    -3 3 -2 26.35
    3 3 2 27.45
    -4 -3 -2 85.39
    4 -3 2 81.23
    -4 -3 -2 85.35
    4 -3 2 83.53
    4 3 2 83.49
    -4 3 -2 85.34
    4 3 2 85.95
    -5 -3 -2 9.75
    -5 -3 -2 10.74
    5 -3 2 11.1
    -5 -3 -2 11.65
    5 -3 2 10.3
    5 3 2 10.65
    -5 3 -2 10
    5 3 2 10.9
    -6 -3 -2 15.08
    -6 -3 -2 16.01
    6 -3 2 14.42
    -6 -3 -2 15.39
    6 3 2 14.58
    -6 3 -2 15.42
    7 -3 2 1.79
    -7 -3 -2 1.48
    -7 -3 -2 1.86
    7 3 2 1.63
    -7 3 -2 1.67
    8 -3 2 101.55
    -8 -3 -2 101.06
    8 3 2 105.46
    -8 3 -2 105.36
    -9 -3 -2 5.33
    9 -3 2 5.82
    9 3 2 5.39
    -9 3 -2 5.04
    10 -3 2 10.27
    -10 -3 -2 10.52
    -10 3 -2 9.78
    10 3 2 10.85
    11 -3 2 2.43
    -11 -3 -2 2.07
    -11 3 -2 3.04
    11 3 2 2.62
    12 -3 2 12.45
    -12 -3 -2 13.38
    -12 3 -2 11.49
    12 3 2 13.26
    -13 -3 -2 0.15
    13 -3 2 0.41
    -13 3 -2 0
    -14 -3 -2 0.24
    14 -3 2 -0.01
    -14 3 -2 0.03
    -13 -4 2 2.93
    13 4 -2 1.93
    -13 4 2 1.42
    -12 -4 2 0.67
    12 4 -2 0.47
    -12 4 2 0.3
    -11 -4 2 1.25
    -11 4 2 1.4
    11 4 -2 0.72
    -10 -4 2 2.39
    10 -4 -2 2.78
    10 4 -2 2.72
    -10 4 2 4.42
    9 -4 -2 2.68
    -9 -4 2 2.01
    9 4 -2 1.7
    -9 4 2 2.62
    -8 -4 2 20.58
    8 -4 -2 19.45
    -8 4 2 22.16
    8 4 -2 20.82
    -7 -4 2 5.41
    7 -4 -2 5.21
    7 4 -2 6.04
    -7 4 2 4.64
    -6 -4 2 13.86
    6 -4 -2 11.92
    6 -4 -2 13.24
    -6 4 2 12.96
    6 4 -2 13.01
    5 -4 -2 13.93
    5 -4 -2 14.68
    -5 -4 2 13.99
    -5 4 2 13.92
    5 4 -2 15.47
    -4 -4 2 118.81
    4 -4 -2 114.68
    4 -4 -2 120.82
    -4 -4 2 120.62
    -4 4 2 114.79
    4 4 -2 117.32
    -3 -4 2 21.86
    3 -4 -2 23.29
    -3 -4 2 21.4
    3 -4 -2 22.49
    -3 4 2 21.98
    3 4 -2 19.88
    2 -4 -2 2.36
    -2 -4 2 2.74
    2 -4 -2 2.69
    -2 -4 2 3.42
    -2 4 2 2.77
    2 4 -2 2.25
    2 4 -2 2.65
    1 -4 -2 1.84
    1 -4 -2 1.94
    -1 -4 2 1.79
    -1 -4 2 1.92
    -1 4 2 1.81
    1 4 -2 2.1
    1 4 -2 1.47
    0 -4 -2 19.45
    0 -4 2 19.86
    0 -4 2 19.64
    0 -4 -2 20.29
    0 4 2 21.27
    0 4 -2 20.25
    0 4 -2 19.12
    1 -4 2 69.09
    -1 -4 -2 70.38
    1 -4 2 70.88
    -1 -4 -2 69.76
    -1 4 -2 68.25
    -1 4 -2 67.14
    1 4 2 70.64
    -2 -4 -2 1.74
    2 -4 2 1.52
    2 -4 2 1.13
    -2 -4 -2 1.74
    -2 4 -2 1.55
    2 4 2 1.27
    3 -4 2 0.2
    -3 -4 -2 0.49
    3 -4 2 0.33
    -3 -4 -2 0.05
    -3 4 -2 0.41
    3 4 2 0.52
    4 -4 2 9.59
    4 -4 2 9.58
    -4 -4 -2 11.12
    -4 -4 -2 9.49
    4 4 2 9.51
    -4 4 -2 10.85
    5 -4 2 22.98
    -5 -4 -2 24.82
    -5 -4 -2 25.24
    5 4 2 24.73
    -5 4 -2 25.36
    -6 -4 -2 20.3
    6 -4 2 22.15
    -6 -4 -2 20.69
    6 4 2 20.64
    -6 4 -2 20.75
    -7 -4 -2 0.09
    7 -4 2 0.32
    -7 -4 -2 0.12
    -7 4 -2 0.05
    7 4 2 0.09
    8 -4 2 2.49
    -8 -4 -2 2.06
    -8 -4 -2 1.95
    8 4 2 2
    -8 4 -2 2.12
    -9 -4 -2 1.08
    9 -4 2 1.07
    9 4 2 1.23
    -9 4 -2 0.5
    -10 -4 -2 10.26
    10 -4 2 11.69
    -10 4 -2 12.26
    10 4 2 9.61
    11 -4 2 0.81
    -11 -4 -2 0.85
    -11 4 -2 1.08
    11 4 2 0.62
    12 -4 2 2.09
    -12 -4 -2 1.72
    -12 4 -2 1.56
    12 4 2 1.86
    13 -4 2 0.66
    -13 -4 -2 0.85
    -13 4 -2 1.03
    13 4 2 1.08
    -11 -5 2 1.7
    11 5 -2 2.1
    -11 5 2 1.39
    -10 -5 2 16.15
    -10 5 2 15.02
    10 5 -2 15.51
    -9 -5 2 2.51
    -9 5 2 1.36
    9 5 -2 1.46
    -8 -5 2 -0.05
    8 5 -2 0.38
    -8 5 2 0.3
    -7 -5 2 0.26
    -7 5 2 1.07
    7 5 -2 0.16
    6 -5 -2 63.43
    -6 -5 2 67.04
    -6 5 2 64.04
    6 5 -2 64.65
    5 -5 -2 5.23
    5 -5 -2 5.01
    -5 -5 2 3.65
    -5 5 2 5.12
    5 5 -2 4.77
    4 -5 -2 1.41
    4 -5 -2 1.58
    -4 -5 2 1.41
    -4 -5 2 1.4
    -4 5 2 0.88
    4 5 -2 1.36
    3 -5 -2 6.34
    3 -5 -2 5.43
    -3 -5 2 6.47
    -3 -5 2 5.77
    -3 5 2 6.37
    3 5 -2 5.43
    -2 -5 2 11.16
    2 -5 -2 13.57
    -2 -5 2 13.34
    2 -5 -2 11.33
    2 5 -2 11.19
    -2 5 2 10.38
    -1 -5 2 0.54
    -1 -5 2 0.54
    1 -5 -2 0.59
    1 -5 -2 0.47
    -1 5 2 0.41
    1 5 -2 0.59
    0 -5 2 0.21
    0 -5 2 -0.06
    0 -5 -2 0.12
    0 -5 -2 0.19
    0 5 -2 -0.03
    0 5 2 0.13
    0 5 -2 0.13
    -1 -5 -2 8.91
    1 -5 2 8.54
    1 -5 2 9.55
    -1 -5 -2 8.63
    1 5 2 8.81
    -1 5 -2 8.58
    -1 5 -2 8.85
    2 -5 2 8.96
    2 -5 2 9.42
    -2 -5 -2 10.01
    -2 -5 -2 9.44
    -2 5 -2 9.12
    -2 5 -2 9.85
    3 -5 2 64.45
    -3 -5 -2 64.07
    -3 -5 -2 66.27
    -3 5 -2 64.62
    -4 -5 -2 21.72
    4 -5 2 21.03
    -4 -5 -2 20.71
    4 5 2 22.3
    -4 5 -2 22.66
    -5 -5 -2 1.72
    -5 -5 -2 2.1
    5 -5 2 2.08
    5 5 2 2.11
    -5 5 -2 1.81
    -6 -5 -2 5.39
    -6 -5 -2 6.03
    6 -5 2 4.83
    -6 5 -2 4.96
    6 5 2 5.98
    7 -5 2 12.46
    -7 -5 -2 10.82
    -7 -5 -2 10.23
    -7 5 -2 11.96
    7 5 2 12
    8 -5 2 2.1
    -8 -5 -2 1.89
    -8 -5 -2 1.2
    8 5 2 2.33
    -8 5 -2 2.67
    -9 -5 -2 1.69
    9 -5 2 0.99
    9 5 2 1.25
    -9 5 -2 1.52
    -10 -5 -2 10.79
    10 -5 2 11.08
    -10 5 -2 10.33
    10 5 2 10.05
    11 -5 2 0.35
    -11 -5 -2 0.31
    -11 5 -2 0.37
    11 5 2 0.59
    -10 -6 2 1.57
    10 6 -2 1.6
    -10 6 2 1.45
    -9 -6 2 9.95
    -9 6 2 12.91
    9 6 -2 14.39
    -8 -6 2 0.53
    -8 6 2 0.61
    8 6 -2 0.95
    -7 -6 2 0.83
    7 6 -2 0.4
    -7 6 2 0.52
    -6 -6 2 1.55
    6 6 -2 2.06
    -6 6 2 1.54
    -5 -6 2 0.51
    5 6 -2 0.67
    -5 6 2 0.7
    -4 -6 2 -0.05
    -4 -6 2 0.1
    4 -6 -2 -0.12
    4 6 -2 -0.01
    -4 6 2 0.03
    3 -6 -2 0.08
    -3 -6 2 -0.04
    -3 -6 2 -0.07
    -3 6 2 0.04
    3 6 -2 -0.07
    -2 -6 2 12.23
    2 -6 -2 13.08
    -2 -6 2 12.38
    2 -6 -2 11.33
    -2 6 2 13.14
    2 6 -2 12.4
    1 -6 -2 32.55
    1 -6 -2 34.09
    -1 -6 2 34.88
    -1 -6 2 34.11
    1 6 -2 34.61
    -1 6 2 36.6
    0 -6 -2 0.45
    0 -6 2 0.27
    0 -6 2 0.5
    0 -6 -2 0.62
    0 6 -2 0.94
    1 -6 2 0.13
    -1 -6 -2 0.08
    -1 -6 -2 0.26
    1 -6 2 -0.03
    -1 6 -2 0.31
    -2 -6 -2 20.79
    2 -6 2 18.93
    -2 -6 -2 20.43
    -2 6 -2 19.47
    -2 6 -2 18.99
    -3 -6 -2 0.6
    -3 -6 -2 0.9
    3 -6 2 1.45
    -3 6 -2 1
    3 6 2 0.63
    -4 -6 -2 0.09
    -4 -6 -2 0.04
    4 -6 2 0.2
    4 6 2 0.31
    -4 6 -2 0.03
    5 -6 2 26.88
    -5 -6 -2 26.09
    -5 -6 -2 27.74
    5 6 2 27.21
    -5 6 -2 29.39
    6 -6 2 13.88
    -6 -6 -2 15.18
    -6 -6 -2 13.98
    6 6 2 14.82
    -6 6 -2 15.72
    -7 -6 -2 1.59
    7 -6 2 2.19
    -7 -6 -2 2.68
    7 6 2 2.09
    -7 6 -2 2.12
    -8 -6 -2 1.98
    8 -6 2 1.64
    -8 -6 -2 1.59
    -8 6 -2 1.97
    8 6 2 2.3
    -9 -6 -2 37.17
    9 -6 2 36.25
    -9 6 -2 38.22
    9 6 2 35.37
    10 -6 2 10.99
    -10 -6 -2 11.24
    10 6 2 9
    -10 6 -2 10.55
    -7 -7 2 0.41
    -7 7 2 0.32
    7 7 -2 0.28
    -6 -7 2 -0.02
    -6 7 2 -0.13
    6 7 -2 0.15
    -5 -7 2 8.21
    5 7 -2 7.63
    -5 7 2 9.25
    -4 -7 2 7.62
    4 7 -2 6.42
    -4 7 2 6.63
    -3 -7 2 11.75
    -3 -7 2 11.2
    3 7 -2 13.07
    -3 7 2 12.8
    -2 -7 2 2.77
    -2 -7 2 2.6
    2 -7 -2 2.95
    2 7 -2 2.56
    1 -7 -2 0.23
    -1 -7 2 0.06
    -1 -7 2 0.09
    1 7 -2 -0.02
    0 -7 2 24.32
    0 -7 2 27.92
    0 -7 -2 26.8
    0 7 -2 25.29
    -1 -7 -2 0.11
    1 -7 2 -0.14
    1 7 2 0.05
    -2 -7 -2 0.11
    -2 -7 -2 0.11
    2 -7 2 -0.08
    2 7 2 -0.05
    3 -7 2 1.52
    -3 -7 -2 2.03
    -3 -7 -2 1.55
    3 7 2 1.4
    4 -7 2 10.73
    -4 -7 -2 8.91
    -4 -7 -2 10.21
    4 7 2 9.6
    -4 7 -2 8.95
    -5 -7 -2 10.57
    5 -7 2 12.04
    -5 -7 -2 11.96
    5 7 2 12.42
    -5 7 -2 12.62
    -6 -7 -2 3.02
    6 -7 2 2.85
    -6 -7 -2 2.52
    -6 7 -2 2.39
    6 7 2 3.4
    -7 -7 -2 0.26
    -7 -7 -2 0.15
    -7 7 -2 0.06
    7 7 2 0.11
    1 -8 -2 0.37
    -1 -8 2 0.49
    1 8 -2 0.73
    -1 8 2 0.97
    0 -8 2 10.93
    0 -8 -2 9.92
    0 8 2 11.58
    -1 -8 -2 0.41
    1 -8 2 0.43
    1 8 2 0.81
    -15 0 3 0.16
    -14 0 3 -0.05
    -13 0 3 0.09
    12 0 -3 0.04
    -12 0 3 -0.02
    -11 0 3 0.45
    -11 0 3 0.22
    11 0 -3 0.04
    -10 0 3 0.24
    -10 0 3 -0.15
    10 0 -3 0.19
    -9 0 3 29.17
    9 0 -3 29.05
    -9 0 3 31.7
    -8 0 3 -0.02
    -8 0 3 -0.07
    8 0 -3 -0.03
    7 0 -3 461.16
    -7 0 3 447.6
    -7 0 3 465.36
    -6 0 3 0.01
    6 0 -3 -0.04
    -6 0 3 0
    -5 0 3 58.14
    5 0 -3 54.85
    4 0 -3 -0.18
    -4 0 3 -0.06
    -4 0 3 -0.08
    -3 0 3 623.51
    -3 0 3 679.58
    3 0 -3 687.39
    2 0 -3 -0.01
    -2 0 3 -0.05
    -2 0 3 0.04
    1 0 -3 69.45
    -1 0 3 65.15
    -1 0 3 68.82
    1 0 -3 67.58
    0 0 -3 -0.05
    0 0 3 0.07
    0 0 -3 -0.06
    1 0 3 61.51
    -1 0 -3 62.05
    -1 0 -3 60.67
    -1 0 -3 62.57
    2 0 3 0.12
    -2 0 -3 -0.02
    -2 0 -3 0
    -2 0 -3 -0.04
    -3 0 -3 0.05
    -3 0 -3 -0.02
    -3 0 -3 -0.01
    4 0 3 0.03
    -4 0 -3 0.01
    -4 0 -3 0.04
    -4 0 -3 0.05
    -5 0 -3 40.61
    5 0 3 40.76
    -5 0 -3 41.41
    -6 0 -3 0.03
    6 0 3 -0.03
    -6 0 -3 -0.03
    -7 0 -3 9.8
    7 0 3 9.51
    -7 0 -3 10.22
    -8 0 -3 -0.05
    8 0 3 0.04
    -8 0 -3 -0.02
    -9 0 -3 1.63
    -9 0 -3 1.82
    -10 0 -3 -0.04
    -10 0 -3 -0.09
    -11 0 -3 4.75
    -11 0 -3 4.9
    -12 0 -3 -0.15
    -12 0 -3 -0.05
    13 0 3 2.16
    -13 0 -3 3
    14 0 3 -0.07
    -14 0 -3 -0.09
    -15 -1 3 5.48
    -15 1 3 6.84
    -14 -1 3 3.12
    14 -1 -3 2.76
    -14 1 3 2.87
    -13 -1 3 7.04
    13 1 -3 7.69
    -13 1 3 7.62
    -12 -1 3 0.02
    12 1 -3 -0.02
    -12 1 3 0.01
    -12 1 3 -0.16
    11 -1 -3 0.21
    -11 -1 3 0.27
    11 1 -3 0.04
    -11 1 3 0.16
    -11 1 3 0.14
    -10 -1 3 26.39
    10 -1 -3 24.78
    10 1 -3 24.65
    -10 1 3 27.03
    -10 1 3 26.67
    -9 -1 3 52.63
    9 -1 -3 52.92
    -9 1 3 53.86
    -9 1 3 49.46
    9 1 -3 52.11
    8 -1 -3 12.82
    -8 -1 3 13.06
    -8 -1 3 13.71
    -8 1 3 13.83
    -8 1 3 13.02
    8 1 -3 12.33
    7 -1 -3 5.41
    -7 -1 3 5.91
    -7 -1 3 4.97
    -7 1 3 5.67
    7 1 -3 6.16
    -7 1 3 5.34
    6 -1 -3 0.14
    -6 -1 3 0.2
    -6 -1 3 0.11
    6 1 -3 0.11
    -6 1 3 0.27
    -6 1 3 0.11
    -5 -1 3 0.86
    -5 -1 3 0.59
    5 -1 -3 0.51
    5 1 -3 0.59
    -5 1 3 0.56
    -5 1 3 0.7
    -4 -1 3 52.97
    -4 -1 3 51.12
    4 -1 -3 48.88
    -4 1 3 49.5
    -4 1 3 48.82
    4 1 -3 50.49
    3 -1 -3 33.41
    -3 -1 3 33.26
    -3 -1 3 33.35
    3 1 -3 31.35
    -3 1 3 30.71
    -3 1 3 35.05
    2 -1 -3 212.95
    -2 -1 3 205.32
    2 -1 -3 207.32
    -2 1 3 208.24
    2 1 -3 212.21
    -2 1 3 206.84
    2 1 -3 208.94
    1 -1 -3 58.42
    -1 -1 3 59.59
    1 1 -3 61.33
    1 1 -3 58.51
    -1 1 3 58.76
    0 -1 -3 286.61
    0 -1 -3 289.52
    0 -1 -3 279.16
    0 -1 3 292.69
    0 1 3 294.33
    0 1 -3 285.48
    1 -1 3 0.29
    -1 -1 -3 0.26
    -1 -1 -3 0.31
    -1 -1 -3 0.46
    -1 1 -3 0.32
    -1 1 -3 0.19
    -2 -1 -3 18.27
    -2 -1 -3 17.38
    -2 -1 -3 17.23
    2 -1 3 18.89
    -2 1 -3 18.26
    -2 1 -3 18.53
    3 -1 3 9.66
    -3 -1 -3 9.94
    -3 -1 -3 9.62
    -3 -1 -3 10.22
    -3 1 -3 10.25
    -4 -1 -3 54.08
    -4 -1 -3 52.47
    4 -1 3 53.76
    4 -1 3 55.69
    -4 -1 -3 52.83
    -4 1 -3 54.85
    -4 1 -3 50.78
    -5 -1 -3 142.6
    5 -1 3 140.02
    5 -1 3 142.06
    -5 -1 -3 144.78
    -5 -1 -3 145.85
    5 1 3 145.67
    -5 1 -3 142.82
    -5 1 -3 146.75
    -6 -1 -3 22.41
    -6 -1 -3 21.72
    6 -1 3 23.16
    6 -1 3 21.39
    -6 -1 -3 21.34
    -6 1 -3 21.32
    6 1 3 22.49
    -6 1 -3 21.81
    7 -1 3 3.88
    -7 -1 -3 3.59
    -7 -1 -3 3.86
    7 1 3 3.02
    -7 1 -3 3.52
    -7 1 -3 3.43
    -8 -1 -3 16.1
    -8 -1 -3 16.46
    8 -1 3 15.85
    -8 1 -3 14.81
    -8 1 -3 17.09
    8 1 3 16.94
    -9 -1 -3 117.17
    9 -1 3 114.05
    -9 -1 -3 116.65
    -9 1 -3 116.82
    -9 1 -3 124.77
    9 1 3 115.3
    -10 -1 -3 18.91
    10 -1 3 17.37
    -10 -1 -3 19.7
    10 1 3 20.12
    -10 1 -3 20.19
    -10 1 -3 18.64
    -11 -1 -3 1.14
    11 -1 3 0.81
    -11 1 -3 0.65
    -11 1 -3 0.3
    -12 -1 -3 2.62
    12 -1 3 1.99
    -12 1 -3 3.11
    -12 1 -3 2.65
    13 -1 3 3.8
    -13 -1 -3 3.82
    -13 1 -3 5.02
    -13 1 -3 2.79
    14 -1 3 10.32
    -14 -1 -3 10.37
    -14 1 -3 11
    -14 1 -3 9.75
    -14 -2 3 -0.06
    14 -2 -3 0.25
    14 2 -3 0.31
    -14 2 3 0.19
    -13 -2 3 8.55
    13 -2 -3 8.04
    -13 2 3 8.23
    13 2 -3 8.95
    -13 2 3 7.87
    -12 -2 3 10.31
    -12 2 3 8.67
    -12 2 3 9.45
    12 2 -3 11.56
    11 -2 -3 2.11
    -11 -2 3 0.96
    -11 2 3 0.87
    11 2 -3 1.77
    -11 2 3 1.49
    10 -2 -3 7.29
    -10 -2 3 7.23
    -10 2 3 6.98
    -10 2 3 7.37
    10 2 -3 8.89
    -9 -2 3 49.78
    9 -2 -3 49.04
    9 -2 -3 45.97
    -9 2 3 47.08
    9 2 -3 47.78
    -9 2 3 45.94
    8 -2 -3 4.12
    -8 -2 3 3.53
    8 -2 -3 3.59
    -8 2 3 3.77
    -8 2 3 3.76
    8 2 -3 3.44
    -7 -2 3 0.62
    7 -2 -3 0.58
    7 -2 -3 0.46
    -7 2 3 1.17
    -7 2 3 0.71
    7 2 -3 0.82
    6 -2 -3 24.61
    -6 -2 3 23.73
    6 -2 -3 25.74
    -6 -2 3 25.76
    -6 2 3 24.5
    6 2 -3 24.2
    -6 2 3 27.13
    5 -2 -3 0.15
    -5 -2 3 0.06
    5 -2 -3 0.2
    -5 2 3 -0.02
    -5 2 3 0.15
    5 2 -3 0.14
    4 -2 -3 22.08
    4 -2 -3 21.56
    -4 -2 3 22.56
    -4 2 3 21.33
    4 2 -3 22.38
    3 -2 -3 2.2
    -3 -2 3 2.47
    3 -2 -3 2.23
    -3 -2 3 2.85
    -3 2 3 2.65
    3 2 -3 2.32
    3 2 -3 2.46
    -2 -2 3 147.03
    2 -2 -3 151.88
    2 -2 -3 147.89
    -2 2 3 148.97
    2 2 -3 150.4
    2 2 -3 147.58
    1 -2 -3 93.31
    1 -2 -3 97.22
    -1 -2 3 91.98
    -1 2 3 91.21
    1 2 -3 96.59
    1 2 -3 87.31
    0 -2 -3 1.74
    0 -2 3 1.49
    0 -2 -3 1.51
    0 2 -3 1.33
    0 2 3 1.3
    0 2 -3 1.3
    -1 -2 -3 28.27
    -1 -2 -3 30.48
    1 -2 3 28.51
    -1 2 -3 29.65
    -1 2 -3 30.67
    1 2 3 29.74
    2 -2 3 115.32
    -2 -2 -3 114.64
    -2 -2 -3 119.53
    2 -2 3 118.92
    -2 -2 -3 111.65
    -2 2 -3 120.93
    2 2 3 116.88
    -2 2 -3 113.46
    -3 -2 -3 30.85
    3 -2 3 31.76
    -3 -2 -3 30.15
    3 -2 3 31.74
    -3 -2 -3 30.83
    3 2 3 32.73
    -3 2 -3 32.37
    -3 2 -3 29.62
    -4 -2 -3 2.22
    -4 -2 -3 2.72
    4 -2 3 2.57
    -4 -2 -3 2.14
    4 -2 3 2.16
    -4 2 -3 2.37
    -4 2 -3 2.89
    5 -2 3 73.33
    -5 -2 -3 74.43
    5 -2 3 74.49
    -5 -2 -3 75.53
    -5 -2 -3 74.39
    -5 2 -3 76.41
    5 2 3 73.02
    -6 -2 -3 0.51
    -6 -2 -3 0.82
    -6 -2 -3 0.83
    6 -2 3 0.87
    -6 2 -3 0.63
    6 2 3 0.23
    7 -2 3 5.44
    -7 -2 -3 5.15
    -7 -2 -3 5.23
    -7 -2 -3 5.74
    7 2 3 5.06
    -7 2 -3 5.23
    -8 -2 -3 22.88
    8 -2 3 23.22
    -8 -2 -3 22.99
    8 2 3 23.25
    -8 2 -3 22.47
    -8 2 -3 22.88
    9 -2 3 0.87
    -9 -2 -3 1
    9 2 3 1.15
    -9 2 -3 1.55
    -9 2 -3 1.38
    10 -2 3 -0.01
    -10 -2 -3 -0.13
    -10 2 -3 0.07
    10 2 3 0.12
    -10 2 -3 -0.03
    -11 -2 -3 2.04
    11 -2 3 4.33
    -11 2 -3 2.8
    -11 2 -3 2.86
    11 2 3 2.88
    12 -2 3 2.86
    -12 -2 -3 1.76
    -12 2 -3 2.84
    -12 2 -3 2.69
    -13 -2 -3 2.1
    13 -2 3 1.76
    -13 2 -3 2.27
    -13 2 -3 1.67
    14 -2 3 2.77
    -14 -2 -3 3.41
    -14 2 -3 3.16
    -14 2 -3 4.09
    -14 -3 3 0.18
    -14 3 3 -0.04
    14 3 -3 0.01
    -13 -3 3 4.07
    13 3 -3 3.33
    -13 3 3 3.56
    -12 -3 3 0.12
    -12 3 3 -0.01
    12 3 -3 0.2
    -11 -3 3 0.46
    11 -3 -3 0.13
    -11 3 3 0.34
    11 3 -3 0.31
    10 -3 -3 0.22
    -10 -3 3 0.18
    -10 3 3 0.01
    10 3 -3 0.09
    9 -3 -3 7.72
    -9 -3 3 6.14
    -9 3 3 6.92
    9 3 -3 7.12
    8 -3 -3 38.24
    -8 -3 3 37.38
    8 -3 -3 36.13
    -8 3 3 36.74
    8 3 -3 36.57
    7 -3 -3 28.99
    -7 -3 3 29.27
    7 -3 -3 29.23
    -7 3 3 30.96
    7 3 -3 29.61
    6 -3 -3 7.77
    6 -3 -3 7.32
    -6 -3 3 7.46
    6 3 -3 7.31
    -6 3 3 7.78
    -5 -3 3 15.48
    5 -3 -3 13.48
    5 -3 -3 13.53
    -5 3 3 13.06
    5 3 -3 14.09
    -4 -3 3 26.87
    4 -3 -3 26.77
    4 -3 -3 28.44
    -4 3 3 26.04
    4 3 -3 26.8
    3 -3 -3 17.67
    3 -3 -3 16.74
    -3 -3 3 16.78
    3 3 -3 17.04
    3 3 -3 17.18
    -3 3 3 17.2
    -2 -3 3 44.83
    2 -3 -3 45.05
    2 -3 -3 46.37
    2 3 -3 43.93
    -2 3 3 45.96
    2 3 -3 46.87
    -1 -3 3 78.01
    1 -3 -3 78.68
    1 -3 -3 81.55
    -1 -3 3 77.62
    -1 3 3 77.72
    1 3 -3 81.96
    1 3 -3 80.76
    0 -3 3 10.72
    0 -3 -3 11.78
    0 -3 3 11.37
    0 -3 -3 10.98
    0 3 -3 11.89
    0 3 -3 11.56
    0 3 3 12.99
    1 -3 3 15.65
    1 -3 3 15.65
    -1 -3 -3 15.46
    -1 -3 -3 15.12
    -1 3 -3 15.37
    1 3 3 15.36
    -1 3 -3 15.34
    -2 -3 -3 1.26
    -2 -3 -3 1.72
    2 -3 3 1.46
    2 -3 3 1.26
    -2 3 -3 1.14
    -2 3 -3 1.29
    2 3 3 1.71
    3 -3 3 183.77
    -3 -3 -3 176.04
    -3 -3 -3 180.57
    3 -3 3 182.62
    3 3 3 179.54
    -3 3 -3 180.47
    -3 3 -3 175.75
    4 -3 3 1.51
    -4 -3 -3 1.23
    4 -3 3 1.58
    -4 -3 -3 1.25
    4 3 3 1.55
    -4 3 -3 1.17
    -5 -3 -3 -0.02
    5 -3 3 -0.01
    -5 -3 -3 -0.03
    -5 -3 -3 0.16
    5 3 3 0
    5 3 3 0.03
    -5 3 -3 0.05
    6 -3 3 0.04
    -6 -3 -3 0.12
    -6 -3 -3 0.07
    -6 -3 -3 0.07
    -6 3 -3 0.07
    6 3 3 0.24
    -7 -3 -3 2.14
    7 -3 3 2.16
    -7 -3 -3 1.65
    -7 3 -3 2.11
    7 3 3 1.96
    -8 -3 -3 2.37
    8 -3 3 2.36
    -8 -3 -3 2.22
    -8 3 -3 2.19
    8 3 3 2.39
    9 -3 3 14.43
    -9 -3 -3 11.79
    -9 3 -3 12.9
    9 3 3 10.98
    -10 -3 -3 2.23
    10 -3 3 1.82
    10 3 3 2.9
    -10 3 -3 1.74
    11 -3 3 16.57
    -11 -3 -3 15.39
    -11 3 -3 15.35
    11 3 3 15.1
    -12 -3 -3 3.58
    12 -3 3 4.33
    -12 3 -3 3.76
    12 3 3 3.36
    -13 -3 -3 7.86
    13 -3 3 6.94
    -13 3 -3 6.69
    -13 -4 3 6.34
    -13 4 3 6.52
    13 4 -3 5.68
    -12 -4 3 1.23
    12 4 -3 0.97
    -12 4 3 1.35
    -11 -4 3 5.85
    11 4 -3 6.63
    -11 4 3 5.02
    -10 -4 3 1.61
    -10 4 3 1.73
    10 4 -3 1.62
    -9 -4 3 0.58
    -9 4 3 1.15
    9 4 -3 0.95
    -8 -4 3 1.26
    8 -4 -3 1.94
    -8 4 3 1.56
    8 4 -3 1.99
    7 -4 -3 0.57
    -7 -4 3 0.46
    7 -4 -3 0.44
    7 4 -3 0.09
    -7 4 3 0.22
    6 -4 -3 18.22
    -6 -4 3 16.9
    6 -4 -3 17.43
    6 4 -3 18.07
    -6 4 3 18.46
    5 -4 -3 11.28
    5 -4 -3 10.72
    -5 -4 3 11.73
    5 4 -3 10.82
    -5 4 3 11.77
    4 -4 -3 58.57
    4 -4 -3 56.9
    -4 -4 3 60.47
    4 4 -3 59.27
    -4 4 3 59.04
    -3 -4 3 15.19
    3 -4 -3 16.32
    3 -4 -3 14.81
    -3 4 3 17.03
    3 4 -3 16.11
    2 -4 -3 0.03
    -2 -4 3 0.02
    2 -4 -3 0.13
    -2 -4 3 -0.03
    2 4 -3 0.19
    2 4 -3 0.07
    -2 4 3 0.25
    -1 -4 3 50.69
    -1 -4 3 53.68
    1 -4 -3 48.28
    1 -4 -3 49.13
    1 4 -3 50.52
    1 4 -3 49.48
    -1 4 3 48.38
    0 -4 3 5.29
    0 -4 -3 4.65
    0 -4 3 4.27
    0 -4 -3 5.4
    0 4 3 5.09
    0 4 -3 4.65
    0 4 -3 5.38
    -1 -4 -3 6.15
    -1 -4 -3 6.09
    1 -4 3 5.15
    1 -4 3 5.87
    -1 4 -3 5.39
    -1 4 -3 5.91
    1 4 3 5.75
    2 -4 3 3.63
    2 -4 3 3.28
    -2 -4 -3 3.82
    -2 -4 -3 3.15
    -2 4 -3 2.95
    -2 4 -3 2.76
    2 4 3 2.98
    3 -4 3 11.15
    -3 -4 -3 11
    -3 -4 -3 10.88
    3 -4 3 10.53
    -3 4 -3 11.17
    3 4 3 11.04
    -3 4 -3 11.67
    4 -4 3 12.66
    -4 -4 -3 13.12
    -4 -4 -3 14.08
    -4 4 -3 13.67
    -4 4 -3 13.07
    5 -4 3 20.71
    -5 -4 -3 20.85
    -5 -4 -3 20.53
    -5 4 -3 22.11
    5 4 3 21.13
    -6 -4 -3 9.61
    6 -4 3 10.07
    -6 -4 -3 10.14
    6 4 3 8.87
    -6 4 -3 10.92
    -7 -4 -3 22.84
    7 -4 3 19.98
    -7 -4 -3 21.95
    7 4 3 21.72
    -7 4 -3 19.37
    8 -4 3 0.14
    -8 -4 -3 -0.02
    -8 -4 -3 -0.01
    8 4 3 -0.05
    -8 4 -3 0.28
    -9 -4 -3 -0.14
    9 -4 3 0
    9 4 3 0.09
    -9 4 -3 0.28
    -10 -4 -3 11.07
    10 -4 3 11.25
    10 4 3 11.35
    -10 4 -3 11.9
    11 -4 3 0.18
    -11 -4 -3 0.48
    -11 4 -3 0.26
    11 4 3 0.34
    12 -4 3 0.68
    -12 -4 -3 1.06
    -12 4 -3 0.41
    12 4 3 0.71
    -11 -5 3 9.22
    11 5 -3 9.88
    -11 5 3 8.79
    -10 -5 3 12.9
    10 5 -3 15.09
    -10 5 3 15.99
    -9 -5 3 0.38
    9 5 -3 0.22
    -9 5 3 -0.02
    -8 -5 3 3.23
    8 5 -3 3.37
    -8 5 3 3.19
    -7 -5 3 3.98
    -7 5 3 4.01
    7 5 -3 3.99
    -6 -5 3 4.97
    -6 5 3 7.02
    6 5 -3 5.49
    5 -5 -3 7.85
    -5 -5 3 7.57
    5 5 -3 8.92
    -5 5 3 8.55
    4 -5 -3 6.35
    -4 -5 3 6.98
    4 5 -3 6.51
    -4 5 3 6.1
    3 -5 -3 40.07
    -3 -5 3 43.54
    3 -5 -3 36.96
    3 5 -3 41.99
    -3 5 3 40.99
    2 -5 -3 20.26
    -2 -5 3 21.38
    2 -5 -3 20.76
    -2 -5 3 19.45
    2 5 -3 23.21
    -2 5 3 22.19
    1 -5 -3 0.58
    -1 -5 3 0.7
    -1 -5 3 0.88
    1 -5 -3 0.86
    -1 5 3 0.83
    1 5 -3 0.83
    0 -5 -3 3.16
    0 -5 3 2.9
    0 -5 3 2.74
    0 -5 -3 2.54
    0 5 -3 2.43
    0 5 3 1.71
    0 5 -3 2.85
    -1 -5 -3 3.09
    -1 -5 -3 3.22
    1 -5 3 2.38
    1 -5 3 3.34
    -1 5 -3 3.06
    -1 5 -3 3.04
    1 5 3 3.57
    2 -5 3 1.38
    -2 -5 -3 0.66
    2 -5 3 1.04
    -2 -5 -3 0.98
    -2 5 -3 0.7
    -2 5 -3 0.92
    3 -5 3 -0.07
    -3 -5 -3 0.01
    -3 -5 -3 0
    -3 5 -3 -0.02
    -3 5 -3 -0.03
    -4 -5 -3 10.59
    4 -5 3 11.33
    -4 -5 -3 10.08
    -4 5 -3 9.64
    -5 -5 -3 12.53
    -5 -5 -3 11.28
    5 -5 3 12.5
    5 5 3 13.5
    -5 5 -3 12.53
    6 -5 3 14.35
    -6 -5 -3 16.2
    -6 -5 -3 16.18
    6 5 3 14.43
    -6 5 -3 16.46
    -7 -5 -3 1.22
    7 -5 3 0.42
    -7 -5 -3 0.71
    -7 5 -3 0.53
    7 5 3 0.77
    8 -5 3 18.74
    -8 -5 -3 16.5
    -8 -5 -3 17.27
    -8 5 -3 17.41
    8 5 3 17.83
    -9 -5 -3 9.15
    -9 -5 -3 7.17
    9 -5 3 8.11
    9 5 3 7.96
    -9 5 -3 7.44
    -10 -5 -3 11.11
    10 -5 3 9.85
    10 5 3 8.55
    -10 5 -3 10.96
    -11 -5 -3 0.85
    11 -5 3 0.58
    -11 5 -3 0.56
    11 5 3 0.8
    -10 -6 3 1.53
    -10 6 3 1.98
    10 6 -3 1.37
    -9 -6 3 -0.16
    -9 6 3 -0.18
    9 6 -3 -0.02
    -8 -6 3 0.36
    8 6 -3 0.4
    -8 6 3 0.36
    -7 -6 3 3.31
    7 6 -3 1.86
    -7 6 3 2.76
    -6 -6 3 1.79
    -6 6 3 1.92
    6 6 -3 2.1
    -5 -6 3 11.05
    5 6 -3 9.63
    -5 6 3 10.22
    -4 -6 3 -0.07
    4 -6 -3 -0.01
    -4 6 3 -0.03
    4 6 -3 -0.05
    -3 -6 3 5.03
    3 -6 -3 5.09
    3 6 -3 6.23
    -3 6 3 6.1
    -2 -6 3 1
    2 -6 -3 1.4
    -2 -6 3 1.54
    -2 6 3 1.78
    2 6 -3 1.14
    1 -6 -3 11.42
    -1 -6 3 12.93
    -1 -6 3 11.79
    -1 6 3 12.81
    1 6 -3 11.2
    0 -6 3 5.18
    0 -6 3 4.28
    0 -6 -3 4.53
    0 -6 -3 5.11
    0 6 -3 5.13
    0 6 3 4.56
    -1 -6 -3 0.63
    -1 -6 -3 1.07
    1 -6 3 0.73
    1 -6 3 0.52
    -1 6 -3 0.68
    -2 -6 -3 105.01
    2 -6 3 98.55
    -2 -6 -3 102.44
    -2 6 -3 94.48
    3 -6 3 1.53
    -3 -6 -3 1.3
    -3 -6 -3 0.81
    -3 6 -3 0.7
    -4 -6 -3 0.05
    4 -6 3 0
    -4 -6 -3 0.12
    4 6 3 0.13
    -4 6 -3 0.16
    -5 -6 -3 0.16
    5 -6 3 0.01
    -5 -6 -3 0
    5 6 3 0.43
    -5 6 -3 0.09
    -6 -6 -3 13.76
    -6 -6 -3 15.57
    6 -6 3 13.66
    6 6 3 15.24
    -6 6 -3 13.61
    -7 -6 -3 -0.14
    -7 -6 -3 -0.02
    7 -6 3 0.08
    -7 6 -3 0.31
    7 6 3 0
    -8 -6 -3 0.64
    -8 -6 -3 0.89
    8 -6 3 0.73
    -8 6 -3 0.63
    8 6 3 0.69
    -9 -6 -3 0.26
    9 -6 3 0.53
    -9 6 -3 0.06
    9 6 3 0.18
    -7 -7 3 0.27
    7 7 -3 0.1
    -7 7 3 0.38
    -6 -7 3 0.28
    6 7 -3 1.14
    -6 7 3 0.97
    -5 -7 3 25.57
    5 7 -3 25.48
    -5 7 3 27.96
    -4 -7 3 0.06
    -4 7 3 -0.14
    4 7 -3 -0.21
    3 -7 -3 9.12
    -3 -7 3 8.83
    3 7 -3 7.55
    -3 7 3 8.15
    -2 -7 3 1.44
    2 -7 -3 2.01
    2 7 -3 1.04
    -1 -7 3 0.22
    -1 -7 3 0.01
    1 -7 -3 0.11
    1 7 -3 0.17
    0 -7 -3 9.26
    0 -7 3 10.11
    0 7 -3 8.7
    -1 -7 -3 0.01
    1 -7 3 0.1
    2 -7 3 1.15
    -2 -7 -3 0.52
    -3 -7 -3 1.23
    3 -7 3 1.17
    3 7 3 1.8
    4 -7 3 3.28
    -4 -7 -3 2.97
    -4 7 -3 3.38
    4 7 3 3.5
    -5 -7 -3 1.62
    5 -7 3 1.41
    5 7 3 0.74
    -5 7 -3 0.64
    -6 -7 -3 0.51
    -6 -7 -3 0.21
    6 -7 3 0.38
    6 7 3 0.69
    -6 7 -3 0.13
    -7 -7 -3 0.62
    -7 -7 -3 1.86
    7 -7 3 1.88
    -7 7 -3 1.5
    7 7 3 1.3
    -15 0 4 0.42
    -14 0 4 21.56
    -13 0 4 -0.07
    -12 0 4 11.51
    12 0 -4 11.39
    11 0 -4 0.34
    -11 0 4 0.07
    -10 0 4 145.46
    10 0 -4 143.23
    -10 0 4 135.49
    9 0 -4 -0.02
    -9 0 4 -0.04
    -9 0 4 0.09
    -8 0 4 42.62
    -8 0 4 41.68
    8 0 -4 37.09
    -7 0 4 0.17
    7 0 -4 -0.05
    -7 0 4 -0.03
    -6 0 4 18.81
    -6 0 4 18.41
    6 0 -4 18.99
    -5 0 4 0
    5 0 -4 -0.11
    -5 0 4 -0.04
    -4 0 4 53.85
    -4 0 4 52.8
    4 0 -4 52.18
    -3 0 4 0
    3 0 -4 0.05
    -3 0 4 -0.02
    -2 0 4 19.53
    2 0 -4 19.25
    2 0 -4 18.68
    -2 0 4 20.06
    -1 0 4 -0.01
    -1 0 4 -0.04
    1 0 -4 -0.03
    1 0 -4 0.02
    0 0 -4 666.89
    0 0 4 622.87
    0 0 -4 648.3
    1 0 4 -0.1
    -1 0 -4 -0.06
    -1 0 -4 -0.04
    -2 0 -4 0.04
    -2 0 -4 -0.04
    -2 0 -4 0.05
    2 0 4 0.13
    -3 0 -4 -0.06
    -3 0 -4 -0.01
    3 0 4 -0.04
    -3 0 -4 -0.01
    -4 0 -4 13.86
    4 0 4 14.29
    -4 0 -4 15.06
    -4 0 -4 12.92
    5 0 4 0
    -5 0 -4 0.07
    -5 0 -4 0.02
    -5 0 -4 0.02
    6 0 4 17.9
    -6 0 -4 19.38
    -6 0 -4 17.27
    -7 0 -4 0.03
    -7 0 -4 -0.05
    7 0 4 0.08
    -8 0 -4 2.11
    -8 0 -4 2.33
    -9 0 -4 0.01
    -9 0 -4 0.02
    -10 0 -4 5.55
    -10 0 -4 6.74
    -11 0 -4 0.1
    11 0 4 0.16
    -11 0 -4 -0.05
    -12 0 -4 8.31
    -12 0 -4 5.81
    12 0 4 7.42
    -13 0 -4 0.02
    13 0 4 0.1
    -14 0 -4 35.7
    14 0 4 39.32
    -14 -1 4 1.32
    14 -1 -4 1.95
    -14 1 4 2.25
    14 1 -4 1.38
    -13 -1 4 2.27
    -13 1 4 0.57
    13 1 -4 1.29
    -12 -1 4 0.1
    -12 1 4 0
    -12 1 4 -0.1
    12 1 -4 0.11
    -11 -1 4 0.2
    11 -1 -4 0.51
    11 1 -4 0.91
    -11 1 4 0.6
    -11 1 4 0.78
    10 -1 -4 0.3
    -10 -1 4 0.2
    -10 1 4 0.04
    10 1 -4 0.12
    -10 1 4 -0.02
    -9 -1 4 0.43
    9 -1 -4 0.54
    9 1 -4 0.7
    -9 1 4 0.69
    -9 1 4 0.67
    -8 -1 4 3.86
    8 -1 -4 3.11
    -8 -1 4 3.83
    -8 1 4 4.34
    -8 1 4 3.62
    8 1 -4 3.79
    7 -1 -4 -0.09
    -7 -1 4 -0.08
    -7 -1 4 0
    7 1 -4 0.06
    -7 1 4 0.03
    -7 1 4 -0.03
    6 -1 -4 2.79
    -6 -1 4 1.95
    -6 -1 4 1.93
    -6 1 4 1.7
    -6 1 4 2.09
    6 1 -4 1.53
    -5 -1 4 71.42
    5 -1 -4 69.87
    -5 -1 4 71.99
    -5 1 4 70.78
    -5 1 4 69.71
    5 1 -4 74.09
    -4 -1 4 5.87
    -4 -1 4 6.33
    4 -1 -4 5.74
    -4 1 4 5.62
    4 1 -4 6.53
    -4 1 4 5.83
    -3 -1 4 3.78
    3 -1 -4 3.51
    -3 -1 4 3.78
    3 1 -4 3
    -3 1 4 3.1
    -3 1 4 3.7
    2 -1 -4 84.47
    -2 -1 4 83.22
    2 1 -4 83.45
    -2 1 4 84.83
    2 1 -4 84.66
    -2 1 4 79.9
    -1 -1 4 489.54
    1 -1 -4 493.47
    -1 1 4 485.99
    1 1 -4 470.23
    1 1 -4 472.8
    0 -1 -4 589.29
    0 -1 -4 597.63
    0 -1 4 612.04
    0 -1 -4 604.34
    0 1 -4 590.38
    0 1 4 595.42
    0 1 4 604.41
    0 1 -4 611.64
    -1 -1 -4 13.31
    1 -1 4 13.45
    -1 -1 -4 13.81
    -1 -1 -4 14.18
    -1 1 -4 12.91
    -1 1 -4 13.51
    -2 -1 -4 0.76
    -2 -1 -4 0.98
    2 -1 4 0.76
    -2 -1 -4 0.72
    -2 1 -4 0.78
    -2 1 -4 0.76
    3 -1 4 -0.08
    -3 -1 -4 -0.02
    -3 -1 -4 0
    -3 -1 -4 0.04
    -3 1 -4 -0.03
    -4 -1 -4 294.99
    -4 -1 -4 292.14
    4 -1 4 291.93
    -4 -1 -4 291.36
    -4 1 -4 294.69
    5 -1 4 40.44
    5 -1 4 42.61
    -5 -1 -4 42.19
    -5 -1 -4 41.93
    -5 -1 -4 44.11
    -5 1 -4 39.72
    -5 1 -4 44.03
    5 1 4 43.56
    -6 -1 -4 30.15
    -6 -1 -4 30.06
    6 -1 4 30.56
    6 -1 4 30.52
    -6 -1 -4 28.91
    -6 1 -4 29.98
    -6 1 -4 31.19
    6 1 4 29.9
    7 -1 4 1.14
    -7 -1 -4 0.94
    -7 -1 -4 0.76
    -7 -1 -4 0.84
    -7 1 -4 0.99
    -7 1 -4 0.58
    7 1 4 0.92
    -8 -1 -4 1.13
    8 -1 4 0.93
    -8 -1 -4 0.82
    -8 1 -4 0.84
    -8 1 -4 0.8
    8 1 4 0.77
    -9 -1 -4 21.24
    -9 -1 -4 23.01
    9 -1 4 22.12
    -9 1 -4 23.46
    -9 1 -4 23.48
    9 1 4 20.28
    -10 -1 -4 0.1
    10 -1 4 0.03
    -10 -1 -4 0.21
    -10 1 -4 0.19
    -10 1 -4 0.04
    -11 -1 -4 0.43
    11 -1 4 0.57
    -11 1 -4 0.67
    -11 1 -4 0.94
    12 -1 4 16.72
    -12 -1 -4 18.78
    -12 1 -4 19.61
    -12 1 -4 20.09
    -13 -1 -4 1.37
    13 -1 4 0.91
    -13 1 -4 2.76
    -13 1 -4 1.16
    -14 -1 -4 0.04
    14 -1 4 0.11
    -14 1 -4 -0.09
    -14 1 -4 0.08
    -14 -2 4 5.92
    14 2 -4 8.03
    -14 2 4 6.05
    -13 -2 4 1
    13 -2 -4 0.72
    -13 2 4 1.53
    13 2 -4 1.75
    -12 -2 4 0.36
    12 -2 -4 0.16
    12 2 -4 -0.02
    -12 2 4 0.19
    11 -2 -4 6.46
    -11 -2 4 8.14
    -11 2 4 5.68
    11 2 -4 6.38
    -11 2 4 5.74
    10 -2 -4 0.1
    -10 -2 4 0.17
    10 -2 -4 -0.02
    -10 2 4 -0.08
    -10 2 4 0.01
    10 2 -4 0.11
    9 -2 -4 24.32
    9 -2 -4 26.18
    -9 -2 4 24.19
    9 2 -4 25.74
    -9 2 4 23.36
    -9 2 4 23.94
    -8 -2 4 25.79
    8 -2 -4 25.23
    8 -2 -4 25.95
    -8 2 4 24.38
    8 2 -4 24.04
    -8 2 4 23.88
    7 -2 -4 3.74
    -7 -2 4 3.43
    7 -2 -4 3.27
    -7 2 4 3.48
    -7 2 4 3.74
    7 2 -4 3.65
    -6 -2 4 112.02
    6 -2 -4 111.92
    6 -2 -4 113.99
    -6 2 4 111.47
    -6 2 4 115.32
    6 2 -4 112.43
    5 -2 -4 147.28
    -5 -2 4 147.11
    5 -2 -4 149.23
    -5 -2 4 148.73
    5 2 -4 146.58
    -5 2 4 143.68
    -5 2 4 148.84
    4 -2 -4 52.1
    -4 -2 4 53.07
    4 -2 -4 54.61
    -4 -2 4 55.04
    -4 2 4 53.41
    4 2 -4 54.16
    3 -2 -4 -0.01
    -3 -2 4 0.06
    3 -2 -4 0.02
    -3 2 4 0.06
    3 2 -4 0.06
    3 2 -4 0.03
    2 -2 -4 115.2
    -2 -2 4 110.28
    2 -2 -4 111.57
    2 2 -4 112.76
    2 2 -4 114.74
    -2 2 4 112.28
    -1 -2 4 28.27
    1 -2 -4 27.98
    1 -2 -4 26.65
    1 2 -4 28.42
    -1 2 4 27.09
    1 2 -4 25.3
    0 -2 -4 0.01
    0 -2 -4 0.04
    0 -2 4 0.02
    0 2 4 0.03
    0 2 -4 -0.08
    0 2 -4 -0.02
    1 -2 4 82.88
    -1 -2 -4 83.88
    -1 -2 -4 83.21
    -1 -2 -4 81.37
    1 2 4 80.86
    -1 2 -4 84.29
    -1 2 -4 81.38
    2 -2 4 70.63
    -2 -2 -4 73.08
    -2 -2 -4 71.86
    -2 -2 -4 71.71
    2 2 4 72.81
    -2 2 -4 74.44
    -2 2 -4 72.43
    -3 -2 -4 4.93
    -3 -2 -4 5.25
    -3 -2 -4 4.57
    3 -2 4 4.49
    3 2 4 4.55
    -3 2 -4 4.51
    -3 2 -4 5.16
    -4 -2 -4 2.06
    4 -2 4 1.98
    -4 -2 -4 1.52
    -4 -2 -4 1.97
    -4 2 -4 1.68
    -5 -2 -4 32.83
    -5 -2 -4 32.33
    -5 -2 -4 31
    5 -2 4 32.2
    -5 2 -4 30.81
    6 -2 4 60.95
    -6 -2 -4 62.68
    -6 -2 -4 62.87
    -6 -2 -4 65.98
    6 2 4 64.19
    -6 2 -4 63.75
    -7 -2 -4 0.3
    -7 -2 -4 0.25
    7 -2 4 0.2
    -7 -2 -4 0.25
    7 2 4 0.04
    -7 2 -4 0.42
    -8 -2 -4 -0.07
    -8 -2 -4 0.01
    8 -2 4 0.03
    -8 -2 -4 0.02
    8 2 4 0.05
    -8 2 -4 0.18
    -9 -2 -4 9.33
    9 -2 4 12.41
    -9 2 -4 11.15
    9 2 4 9.92
    -10 -2 -4 0.23
    10 -2 4 0.05
    10 2 4 0.11
    -10 2 -4 0.19
    -10 2 -4 0.11
    11 -2 4 5.62
    -11 -2 -4 6.81
    -11 2 -4 5.34
    -11 2 -4 6.12
    -12 -2 -4 6.04
    12 -2 4 7.05
    -12 2 -4 7.66
    -12 2 -4 4.96
    13 -2 4 2.95
    -13 -2 -4 2.74
    -13 2 -4 3.01
    -13 2 -4 2.74
    14 -2 4 0.03
    -14 -2 -4 0.11
    -14 2 -4 0.35
    -14 2 -4 -0.17
    -13 -3 4 10.83
    13 3 -4 11.07
    -13 3 4 10.29
    -12 -3 4 -0.12
    -12 3 4 0.44
    12 3 -4 -0.09
    -11 -3 4 0.09
    -11 3 4 0.16
    11 3 -4 -0.05
    -10 -3 4 23.48
    -10 3 4 23.86
    10 3 -4 26.7
    9 -3 -4 11.67
    9 -3 -4 11.79
    -9 -3 4 12.47
    9 3 -4 14.14
    -9 3 4 14.57
    8 -3 -4 1.19
    -8 -3 4 1.14
    8 -3 -4 1.51
    -8 3 4 0.97
    8 3 -4 1.24
    -7 -3 4 1.46
    7 -3 -4 1.63
    7 -3 -4 1.73
    -7 3 4 2.18
    7 3 -4 1.82
    6 -3 -4 72.6
    6 -3 -4 76.05
    -6 -3 4 77.83
    6 3 -4 77.86
    -6 3 4 74.85
    5 -3 -4 12.49
    -5 -3 4 12.5
    5 -3 -4 12.95
    5 3 -4 12.45
    -5 3 4 13.03
    -4 -3 4 7.09
    4 -3 -4 6.98
    4 -3 -4 7.19
    -4 3 4 7.02
    4 3 -4 7.8
    3 -3 -4 3.49
    -3 -3 4 3.42
    3 -3 -4 4.12
    -3 3 4 4.03
    3 3 -4 2.83
    3 3 -4 3.69
    2 -3 -4 138.01
    -2 -3 4 137.83
    2 -3 -4 136.84
    2 3 -4 140.26
    -2 3 4 137
    2 3 -4 139.75
    -1 -3 4 24.99
    1 -3 -4 23.7
    1 -3 -4 24.42
    1 3 -4 23.28
    1 3 -4 23.74
    -1 3 4 23.66
    0 -3 -4 19.36
    0 -3 4 18.28
    0 -3 -4 18.89
    0 3 -4 19.63
    0 3 4 19.5
    0 3 -4 18.84
    -1 -3 -4 55.6
    1 -3 4 52.65
    -1 -3 -4 54.02
    -1 3 -4 53.8
    -1 3 -4 53.67
    1 3 4 52.96
    -2 -3 -4 13.61
    -2 -3 -4 13.52
    2 -3 4 12.9
    -2 3 -4 13.75
    2 3 4 13.28
    -2 3 -4 14.1
    3 -3 4 10.26
    -3 -3 -4 10.9
    -3 -3 -4 11.78
    -3 3 -4 11.74
    3 3 4 11.27
    -3 3 -4 12.22
    4 -3 4 1.72
    -4 -3 -4 1.55
    -4 -3 -4 1.22
    -4 -3 -4 1.73
    4 3 4 1.48
    -4 3 -4 1.59
    -4 3 -4 1.26
    5 -3 4 7.75
    -5 -3 -4 7.1
    -5 -3 -4 7.21
    -5 -3 -4 6.93
    5 3 4 6.93
    -5 3 -4 7.05
    6 -3 4 171.17
    -6 -3 -4 169.71
    -6 -3 -4 169.75
    -6 -3 -4 168.36
    -6 3 -4 167.79
    6 3 4 167.21
    6 3 4 164.03
    -7 -3 -4 0.38
    7 -3 4 0.12
    -7 -3 -4 0.4
    7 3 4 -0.03
    -7 3 -4 0.31
    -8 -3 -4 0.48
    8 -3 4 0.13
    -8 -3 -4 0.17
    -8 3 -4 0.3
    8 3 4 0.48
    -9 -3 -4 -0.13
    9 -3 4 0.08
    -9 -3 -4 0.16
    9 3 4 -0.05
    -9 3 -4 -0.05
    10 -3 4 52.2
    -10 -3 -4 53.2
    10 3 4 57.56
    -10 3 -4 54.27
    -11 -3 -4 0.02
    11 -3 4 -0.12
    11 3 4 -0.09
    -11 3 -4 -0.13
    12 -3 4 -0.06
    -12 -3 -4 -0.03
    -12 3 -4 0.11
    13 -3 4 2.36
    -13 -3 -4 2.6
    -13 3 -4 3.08
    -12 -4 4 0.32
    12 4 -4 0.58
    -12 4 4 0.28
    -11 -4 4 21.63
    11 4 -4 18.83
    -11 4 4 19.94
    -10 -4 4 1.18
    10 4 -4 1.5
    -10 4 4 1.52
    -9 -4 4 5.59
    9 4 -4 4.39
    -9 4 4 4.4
    -8 -4 4 34.58
    8 4 -4 35.31
    -8 4 4 35.24
    7 -4 -4 10.24
    -7 -4 4 10.42
    7 4 -4 11.12
    -7 4 4 10.28
    -6 -4 4 4.29
    6 -4 -4 4.07
    -6 4 4 4.76
    6 4 -4 3.85
    5 -4 -4 1.23
    -5 -4 4 1.33
    5 -4 -4 1.2
    -5 4 4 1.09
    5 4 -4 1.16
    4 -4 -4 93.27
    -4 -4 4 93.84
    4 -4 -4 92.26
    4 4 -4 94.1
    -4 4 4 87.87
    3 -4 -4 0
    3 -4 -4 -0.07
    -3 -4 4 0.29
    3 4 -4 0.01
    -3 4 4 0.12
    -2 -4 4 0.13
    2 -4 -4 0.14
    2 -4 -4 0.13
    2 4 -4 0.34
    -2 4 4 0.19
    1 -4 -4 152.03
    -1 -4 4 147.96
    1 -4 -4 150.65
    1 4 -4 148.01
    1 4 -4 153.34
    -1 4 4 148.73
    0 -4 -4 3.26
    0 -4 -4 3.35
    0 -4 4 3.62
    0 4 -4 3.13
    0 4 4 3.48
    0 4 -4 2.91
    1 -4 4 4.39
    -1 -4 -4 4.29
    -1 -4 -4 5.45
    1 -4 4 4.46
    -1 4 -4 4.82
    1 4 4 5.2
    -1 4 -4 4.56
    -2 -4 -4 0.36
    2 -4 4 0.38
    -2 -4 -4 0.34
    2 -4 4 0.64
    -2 4 -4 0.4
    2 4 4 0.38
    -2 4 -4 0.51
    3 -4 4 57.59
    -3 -4 -4 59.59
    -3 -4 -4 57.45
    -3 4 -4 59.14
    -3 4 -4 59.11
    3 4 4 59.54
    4 -4 4 9.01
    -4 -4 -4 8.12
    -4 -4 -4 7.17
    -4 4 -4 6.95
    4 4 4 9.09
    -5 -4 -4 22.2
    5 -4 4 24.98
    -5 -4 -4 22.26
    -5 4 -4 22.94
    -6 -4 -4 3.64
    6 -4 4 3.31
    -6 -4 -4 3.36
    6 4 4 4.4
    -6 4 -4 4.2
    -7 -4 -4 5.05
    -7 -4 -4 3.95
    7 -4 4 5.6
    -7 4 -4 4.26
    7 4 4 4.87
    -8 -4 -4 46.11
    8 -4 4 43.9
    -8 -4 -4 43.81
    8 4 4 43.74
    -8 4 -4 46.18
    -9 -4 -4 6.12
    -9 -4 -4 5.43
    9 -4 4 5.54
    -9 4 -4 6.02
    9 4 4 5.12
    10 -4 4 2.23
    -10 -4 -4 2.78
    10 4 4 2.67
    -10 4 -4 2.79
    -11 -4 -4 0.5
    11 -4 4 0.94
    -11 4 -4 0.94
    11 4 4 0.77
    -12 -4 -4 20.07
    12 -4 4 17.45
    12 4 4 18.84
    -12 4 -4 17.89
    -11 -5 4 0.8
    -11 5 4 1.19
    11 5 -4 0.78
    -10 -5 4 1.02
    -10 5 4 0.96
    10 5 -4 0.64
    -9 -5 4 0.51
    9 5 -4 0.71
    -9 5 4 0.54
    -8 -5 4 6.43
    -8 5 4 6.2
    8 5 -4 6.46
    -7 -5 4 81.46
    7 5 -4 87.61
    -7 5 4 81.82
    -6 -5 4 19.11
    6 -5 -4 20.84
    6 5 -4 24
    -6 5 4 23.64
    -5 -5 4 0.64
    5 -5 -4 0.51
    5 5 -4 0.53
    -5 5 4 0.89
    4 -5 -4 46.5
    -4 -5 4 49.37
    4 5 -4 50.7
    -4 5 4 49.66
    3 -5 -4 36.63
    -3 -5 4 37.82
    -3 5 4 35.34
    3 5 -4 36.84
    2 -5 -4 23.51
    -2 -5 4 21.82
    -2 5 4 23.01
    2 5 -4 23.77
    1 -5 -4 0.54
    1 -5 -4 0.47
    -1 -5 4 0.66
    1 5 -4 0.89
    -1 5 4 0.9
    0 -5 4 14.53
    0 -5 -4 14.52
    0 -5 -4 16.01
    0 -5 4 15.48
    0 5 -4 14.51
    0 5 4 13.96
    0 5 -4 14.14
    -1 -5 -4 2.59
    -1 -5 -4 2.1
    1 -5 4 1.88
    1 -5 4 2.08
    -1 5 -4 1.83
    1 5 4 2.2
    -1 5 -4 2.16
    -2 -5 -4 0
    -2 -5 -4 0.1
    2 -5 4 0.05
    2 5 4 0.05
    -2 5 -4 0.07
    -2 5 -4 0.15
    -3 -5 -4 2.06
    3 -5 4 2.06
    -3 -5 -4 2.4
    -3 5 -4 2.15
    -4 -5 -4 15.64
    4 -5 4 15.75
    -4 -5 -4 15.26
    -4 5 -4 17.2
    5 -5 4 0.58
    -5 -5 -4 0.41
    -5 -5 -4 0.37
    5 5 4 0.12
    -5 5 -4 0.53
    -6 -5 -4 0.9
    6 -5 4 0.67
    -6 -5 -4 1.25
    6 5 4 0.94
    -6 5 -4 0.7
    -7 -5 -4 1.65
    -7 -5 -4 1.06
    7 -5 4 1.02
    7 5 4 0.98
    -7 5 -4 1.38
    -8 -5 -4 5.29
    8 -5 4 3.28
    -8 -5 -4 5.29
    8 5 4 4.55
    -8 5 -4 4.14
    -9 -5 -4 -0.02
    9 -5 4 -0.1
    -9 -5 -4 -0.13
    9 5 4 0.04
    -9 5 -4 0.19
    -10 -5 -4 1.55
    10 -5 4 2.53
    10 5 4 1.83
    -10 5 -4 2.05
    -11 -5 -4 21.15
    11 -5 4 21.14
    -11 5 -4 21.51
    11 5 4 23.79
    -9 -6 4 0.15
    -9 6 4 -0.06
    9 6 -4 -0.22
    -8 -6 4 0.88
    8 6 -4 0.76
    -8 6 4 0.64
    -7 -6 4 1.84
    7 6 -4 2.88
    -7 6 4 2.37
    -6 -6 4 5.39
    -6 6 4 6.4
    6 6 -4 6.11
    -5 -6 4 2.61
    5 -6 -4 2.28
    5 6 -4 2.38
    -5 6 4 2.72
    -4 -6 4 0.16
    4 -6 -4 0.41
    4 6 -4 0.04
    -4 6 4 0.35
    3 -6 -4 16.97
    -3 -6 4 16.58
    -3 6 4 16.02
    3 6 -4 16.95
    -2 -6 4 2.21
    2 -6 -4 2.75
    2 6 -4 3.19
    -2 6 4 2.5
    1 -6 -4 3.8
    -1 -6 4 3.84
    -1 6 4 3.78
    1 6 -4 4.16
    0 -6 -4 0.54
    0 -6 4 0.33
    0 6 -4 0.34
    0 6 4 0.52
    -1 -6 -4 6.49
    1 -6 4 5.55
    -1 6 -4 5.44
    -2 -6 -4 12.49
    2 -6 4 14.69
    -2 6 -4 13.13
    -3 -6 -4 9.29
    3 -6 4 9.33
    -3 -6 -4 7.45
    -3 6 -4 9.68
    4 -6 4 4.13
    -4 -6 -4 3.54
    -4 -6 -4 2.94
    -4 6 -4 4.68
    -5 -6 -4 9.95
    5 -6 4 11.27
    -5 -6 -4 8.6
    5 6 4 10.2
    -5 6 -4 9.28
    6 -6 4 1.86
    -6 -6 -4 1.75
    -6 -6 -4 1.97
    6 6 4 1.45
    -6 6 -4 2.46
    -7 -6 -4 11.75
    -7 -6 -4 10.02
    7 -6 4 11.07
    7 6 4 12.97
    -7 6 -4 11.83
    -8 -6 -4 2.51
    8 -6 4 1.72
    -8 -6 -4 1.76
    -8 6 -4 2.12
    8 6 4 1.52
    -9 -6 -4 2.05
    -9 -6 -4 2.84
    9 -6 4 3.62
    9 6 4 2.99
    -9 6 -4 2.23
    7 7 -4 11.7
    -7 7 4 12.08
    -6 -7 4 0.19
    6 7 -4 0.6
    -6 7 4 0.19
    -5 -7 4 1.99
    -5 7 4 1.9
    5 7 -4 1.11
    -4 -7 4 -0.05
    4 7 -4 0.22
    -4 7 4 0.14
    3 -7 -4 8.48
    -3 -7 4 7.26
    -3 7 4 11.56
    3 7 -4 7.36
    -2 -7 4 11.29
    2 -7 -4 11.13
    2 7 -4 10.48
    -2 7 4 10.53
    -1 -7 4 2.47
    1 -7 -4 2.74
    1 7 -4 2.07
    0 -7 -4 13.65
    0 -7 4 11.36
    -1 -7 -4 0.31
    1 -7 4 0.75
    -2 -7 -4 -0.02
    2 -7 4 0.13
    3 -7 4 0.05
    -3 -7 -4 0.38
    3 7 4 0.57
    -4 -7 -4 5.97
    4 -7 4 6.01
    4 7 4 5.75
    -5 -7 -4 0.31
    5 -7 4 0.59
    -5 7 -4 0.43
    5 7 4 0.38
    -6 -7 -4 0.04
    6 -7 4 -0.06
    6 7 4 -0.12
    -6 7 -4 -0.07
    -14 0 5 0.08
    13 0 -5 0.76
    -13 0 5 0.86
    12 0 -5 -0.03
    -12 0 5 0.08
    11 0 -5 2.1
    -11 0 5 2.31
    -10 0 5 0.01
    10 0 -5 -0.05
    -10 0 5 0.09
    -9 0 5 85.57
    -9 0 5 86.09
    9 0 -5 89.43
    8 0 -5 0.14
    -8 0 5 -0.01
    -8 0 5 0.28
    7 0 -5 85.38
    -7 0 5 84.79
    -7 0 5 83.84
    6 0 -5 0.06
    -6 0 5 0.05
    -6 0 5 0.04
    -5 0 5 205.53
    5 0 -5 208.94
    -4 0 5 0.02
    4 0 -5 0.03
    -4 0 5 0.02
    3 0 -5 9.46
    -3 0 5 10.28
    -3 0 5 9.72
    2 0 -5 -0.01
    -2 0 5 0.03
    2 0 -5 0.02
    -2 0 5 0.01
    1 0 -5 364.86
    1 0 -5 343.87
    -1 0 5 362.46
    0 0 -5 -0.04
    0 0 5 0
    0 0 -5 -0.02
    -1 0 -5 74.22
    -1 0 -5 78.86
    1 0 5 75.88
    -2 0 -5 -0.08
    -2 0 -5 -0.04
    -2 0 -5 -0.03
    2 0 5 -0.03
    -3 0 -5 32.86
    -3 0 -5 29.96
    3 0 5 32.25
    -3 0 -5 30.01
    -4 0 -5 0.02
    -4 0 -5 -0.02
    -4 0 -5 0
    4 0 5 0.02
    5 0 5 0.06
    -5 0 -5 0.1
    5 0 5 -0.07
    -5 0 -5 0.01
    -5 0 -5 0.02
    -6 0 -5 0.02
    -6 0 -5 0
    -6 0 -5 -0.01
    6 0 5 -0.03
    6 0 5 -0.02
    7 0 5 69.9
    7 0 5 68.6
    -7 0 -5 68.32
    -7 0 -5 70.13
    8 0 5 -0.05
    -8 0 -5 0.05
    -8 0 -5 -0.01
    -9 0 -5 0.56
    9 0 5 0.9
    -9 0 -5 1.23
    -10 0 -5 0.06
    -10 0 -5 0.13
    10 0 5 -0.11
    11 0 5 66.66
    -11 0 -5 64.09
    -11 0 -5 65.88
    12 0 5 -0.04
    -12 0 -5 0.03
    -12 0 -5 0.07
    -13 0 -5 2.18
    13 0 5 2.94
    -13 0 -5 3.36
    -14 0 -5 0.45
    14 0 5 0.06
    -14 -1 5 0.67
    14 1 -5 0.62
    -13 -1 5 1.3
    13 1 -5 2.38
    12 -1 -5 0.73
    -12 -1 5 0.36
    12 1 -5 0.25
    -12 1 5 0.39
    -12 1 5 0.26
    11 -1 -5 0.57
    -11 -1 5 0.97
    11 1 -5 0.83
    -11 1 5 0.75
    -11 1 5 0.55
    10 -1 -5 2.23
    -10 -1 5 2.86
    10 1 -5 3.7
    -10 1 5 2.71
    -10 1 5 3.1
    9 -1 -5 5.75
    -9 -1 5 5.7
    -9 1 5 5.72
    -9 1 5 5.1
    9 1 -5 5.61
    -8 -1 5 1.53
    -8 -1 5 1.85
    8 -1 -5 1.65
    -8 1 5 1.58
    8 1 -5 1.43
    -8 1 5 1.65
    -7 -1 5 0.43
    7 -1 -5 0.2
    -7 -1 5 0.69
    -7 1 5 0.59
    7 1 -5 0.58
    -7 1 5 0.21
    6 -1 -5 36.61
    -6 -1 5 37.89
    -6 -1 5 37.46
    -6 1 5 40.44
    -6 1 5 37.79
    6 1 -5 35.68
    -5 -1 5 53.37
    -5 -1 5 55.54
    5 -1 -5 56.08
    5 1 -5 56.66
    -5 1 5 56.3
    -5 1 5 55.81
    -4 -1 5 120.28
    -4 -1 5 123.22
    4 -1 -5 126.19
    -4 1 5 121.82
    4 1 -5 123.22
    -4 1 5 122.3
    -3 -1 5 8.92
    -3 -1 5 9.51
    3 -1 -5 9.04
    -3 1 5 8.4
    3 1 -5 9.27
    -3 1 5 9.06
    3 1 -5 8.97
    2 -1 -5 2.55
    -2 -1 5 2.7
    -2 1 5 2.31
    2 1 -5 2
    2 1 -5 2.03
    -2 1 5 2.63
    1 -1 -5 377.43
    -1 -1 5 380.38
    1 -1 -5 385.62
    1 1 -5 372.34
    -1 1 5 378.68
    1 1 -5 363.64
    0 -1 -5 36.8
    0 -1 -5 37.35
    0 -1 5 36.55
    0 1 -5 38.79
    0 1 5 38.79
    0 1 5 36.48
    0 1 -5 37.59
    -1 -1 -5 41.5
    -1 -1 -5 43
    -1 -1 -5 41.08
    1 -1 5 42.73
    -1 1 -5 40.59
    -1 1 -5 43.13
    1 1 5 41.91
    -2 -1 -5 54.36
    -2 -1 -5 51.44
    -2 -1 -5 52.78
    2 -1 5 54.29
    -2 1 -5 56.14
    -2 1 -5 53.18
    -3 -1 -5 2.14
    3 -1 5 2.21
    -3 -1 -5 2.42
    -3 -1 -5 2.22
    -3 1 -5 2.35
    -3 1 -5 1.77
    -4 -1 -5 28.7
    4 -1 5 27.77
    4 -1 5 29.21
    -4 -1 -5 29.81
    -4 -1 -5 29.58
    -4 1 -5 30.15
    -4 1 -5 28.36
    -5 -1 -5 25.8
    -5 -1 -5 25.78
    -5 -1 -5 25.68
    5 -1 5 26.78
    -5 1 -5 24.28
    -5 1 -5 24.2
    6 -1 5 31
    -6 -1 -5 31.33
    -6 -1 -5 30.75
    -6 -1 -5 31.98
    6 1 5 29.39
    -6 1 -5 31.09
    -6 1 -5 31.74
    7 -1 5 55.23
    -7 -1 -5 56.55
    -7 -1 -5 53.02
    -7 -1 -5 55.6
    -7 1 -5 53.77
    -7 1 -5 53.74
    7 1 5 57.41
    -8 -1 -5 0.02
    -8 -1 -5 0.11
    8 -1 5 0.01
    8 1 5 0.01
    -8 1 -5 -0.04
    -8 1 -5 -0.14
    9 -1 5 0.79
    -9 -1 -5 0.44
    -9 -1 -5 0.59
    -9 1 -5 0.6
    -9 1 -5 0.55
    -10 -1 -5 4.16
    10 -1 5 3.63
    -10 -1 -5 4.26
    -10 1 -5 5.12
    -10 1 -5 4.84
    -11 -1 -5 1.99
    11 -1 5 1.97
    -11 -1 -5 1.32
    -11 1 -5 2.39
    -11 1 -5 0.99
    12 -1 5 7.23
    -12 -1 -5 7.66
    -12 1 -5 5.81
    -12 1 -5 6.8
    13 -1 5 0.3
    -13 -1 -5 0.32
    -13 1 -5 0.4
    -13 1 -5 0.42
    -14 -1 -5 1.77
    14 -1 5 1.93
    -14 1 -5 0.99
    -14 1 -5 1.8
    -14 -2 5 16
    14 2 -5 16.66
    -13 -2 5 11.5
    13 2 -5 14.01
    -13 2 5 12.32
    -12 -2 5 0.15
    12 2 -5 0.38
    -12 2 5 0.13
    11 -2 -5 23.44
    11 -2 -5 26.36
    -11 -2 5 24.07
    -11 2 5 22.36
    11 2 -5 22.43
    10 -2 -5 14.04
    10 -2 -5 14.15
    -10 -2 5 14.44
    -10 2 5 14.99
    10 2 -5 15.56
    9 -2 -5 6.55
    9 -2 -5 6.61
    -9 -2 5 7.46
    -9 2 5 6.97
    -9 2 5 6.56
    9 2 -5 8.19
    -8 -2 5 2.23
    8 -2 -5 1.83
    8 -2 -5 1.8
    -8 2 5 1.47
    8 2 -5 1.71
    -8 2 5 1.42
    7 -2 -5 26.19
    7 -2 -5 27.33
    -7 -2 5 24.62
    -7 2 5 26.95
    -7 2 5 25.25
    7 2 -5 25.1
    -6 -2 5 1.88
    6 -2 -5 1.89
    6 -2 -5 2.08
    -6 2 5 2.41
    6 2 -5 2.56
    -6 2 5 2.15
    -5 -2 5 21.85
    5 -2 -5 20.05
    -5 -2 5 21.58
    5 -2 -5 21.88
    -5 2 5 19.47
    -5 2 5 20.39
    5 2 -5 18.98
    4 -2 -5 20.95
    4 -2 -5 21.1
    -4 -2 5 20.43
    -4 -2 5 21.98
    -4 2 5 21.5
    4 2 -5 19.98
    3 -2 -5 28.99
    -3 -2 5 25.31
    3 -2 -5 28.89
    3 2 -5 28.67
    -3 2 5 27.4
    3 2 -5 26.1
    2 -2 -5 39.32
    -2 -2 5 41.28
    2 -2 -5 41.85
    -2 2 5 39.88
    2 2 -5 39.6
    2 2 -5 41
    1 -2 -5 0
    -1 -2 5 0.16
    1 -2 -5 0.09
    1 2 -5 0.05
    1 2 -5 -0.02
    -1 2 5 -0.05
    0 -2 -5 39.66
    0 -2 5 40.41
    0 -2 -5 42.71
    0 2 -5 39.67
    0 2 5 40.79
    0 2 -5 42.2
    -1 -2 -5 40.98
    1 -2 5 39.98
    -1 -2 -5 41.51
    -1 -2 -5 40.9
    -1 2 -5 42.57
    1 2 5 41.59
    -1 2 -5 40.11
    -2 -2 -5 0.12
    -2 -2 -5 0.22
    -2 -2 -5 0.01
    2 -2 5 0.06
    -2 2 -5 0.11
    -2 2 -5 0.15
    2 2 5 0.08
    -3 -2 -5 31.54
    -3 -2 -5 32.06
    3 -2 5 32.41
    -3 -2 -5 30.48
    -3 2 -5 31.04
    -3 2 -5 32.79
    -4 -2 -5 4.77
    -4 -2 -5 4.95
    -4 -2 -5 4.55
    4 -2 5 4
    -4 2 -5 4.64
    5 -2 5 -0.02
    -5 -2 -5 -0.05
    -5 -2 -5 0
    -5 -2 -5 0.05
    -5 2 -5 0.04
    -6 -2 -5 46.58
    -6 -2 -5 48.73
    6 -2 5 45.68
    -6 -2 -5 46.38
    -6 2 -5 45.01
    6 2 5 44.59
    -7 -2 -5 1.49
    7 -2 5 1.72
    -7 -2 -5 1.64
    -7 -2 -5 1.23
    -7 2 -5 1.09
    7 2 5 1.38
    -8 -2 -5 6.13
    -8 -2 -5 6.33
    -8 -2 -5 6.37
    8 -2 5 6.52
    8 2 5 6.62
    -8 2 -5 6.83
    9 -2 5 24.38
    -9 -2 -5 23.36
    -9 -2 -5 23.88
    9 2 5 22.85
    -9 2 -5 22.86
    10 -2 5 6.74
    -10 -2 -5 5.84
    10 2 5 6.04
    -10 2 -5 6.47
    -11 -2 -5 0.18
    11 -2 5 0.19
    -11 2 -5 0.28
    -12 -2 -5 5.85
    12 -2 5 5.34
    -12 2 -5 6.27
    -13 -2 -5 11.33
    13 -2 5 10.5
    -13 2 -5 10.09
    14 -2 5 0.1
    -14 -2 -5 0.44
    -14 2 -5 0.24
    -13 -3 5 7.21
    13 3 -5 7.18
    -13 3 5 5.51
    -12 -3 5 0.28
    12 3 -5 -0.01
    -12 3 5 0.19
    -11 -3 5 2.28
    11 3 -5 1.91
    -11 3 5 1.82
    -10 -3 5 3.31
    10 3 -5 3.02
    -10 3 5 3.03
    -9 -3 5 -0.19
    9 -3 -5 0.02
    9 3 -5 0.05
    -9 3 5 0.23
    -8 -3 5 0.22
    8 -3 -5 0.08
    -8 3 5 0.05
    8 3 -5 0.09
    -7 -3 5 0.94
    7 -3 -5 0.37
    -7 3 5 0.61
    7 3 -5 0.92
    6 -3 -5 26.66
    -6 -3 5 25.81
    6 -3 -5 26.39
    6 3 -5 26.38
    -6 3 5 26.48
    5 -3 -5 2.03
    5 -3 -5 2.02
    -5 -3 5 1.96
    -5 3 5 1.73
    5 3 -5 1.3
    -4 -3 5 8.06
    4 -3 -5 8.76
    4 -3 -5 8.83
    -4 3 5 8.78
    4 3 -5 7.88
    3 -3 -5 5.01
    3 -3 -5 4.72
    -3 -3 5 4.15
    -3 3 5 4.59
    3 3 -5 5.15
    3 3 -5 4.49
    2 -3 -5 0.03
    2 -3 -5 0.03
    -2 -3 5 0
    2 3 -5 0.02
    2 3 -5 0
    -2 3 5 0
    1 -3 -5 4.43
    -1 -3 5 4.38
    1 -3 -5 3.93
    -1 3 5 3.47
    1 3 -5 4.56
    1 3 -5 4.46
    0 -3 -5 0.1
    0 -3 5 0.14
    0 -3 -5 0.18
    0 3 -5 0.15
    0 3 -5 0.04
    0 3 5 0.08
    -1 -3 -5 76.91
    -1 -3 -5 77.3
    1 -3 5 75.62
    -1 3 -5 76.08
    -1 3 -5 78.53
    1 3 5 77.04
    -2 -3 -5 21.95
    -2 -3 -5 20.7
    2 -3 5 21.1
    2 3 5 19.54
    -2 3 -5 20.98
    -2 3 -5 21.91
    3 -3 5 8.93
    -3 -3 -5 8.81
    -3 -3 -5 8.26
    -3 -3 -5 9.38
    -3 3 -5 8.9
    3 3 5 8.8
    -3 3 -5 10.12
    4 -3 5 29.74
    -4 -3 -5 30.21
    -4 -3 -5 28.75
    -4 -3 -5 29.48
    4 3 5 29.53
    -4 3 -5 30.24
    -5 -3 -5 70.71
    -5 -3 -5 75.15
    -5 -3 -5 74.75
    5 -3 5 71.78
    5 3 5 71.16
    -5 3 -5 70.51
    -6 -3 -5 0.3
    6 -3 5 0.27
    -6 -3 -5 0.4
    -6 -3 -5 0.3
    6 3 5 0.24
    -6 3 -5 0.18
    -7 -3 -5 0.28
    -7 -3 -5 0.06
    7 -3 5 0.19
    -7 -3 -5 0.08
    -7 3 -5 0.03
    7 3 5 0.01
    8 -3 5 3.12
    -8 -3 -5 3.55
    -8 -3 -5 2.04
    8 3 5 2.99
    -8 3 -5 2.65
    -9 -3 -5 0.1
    9 -3 5 0.01
    -9 -3 -5 -0.01
    9 3 5 0.05
    -9 3 -5 0.11
    10 -3 5 3.01
    -10 -3 -5 3.49
    10 3 5 2.91
    -10 3 -5 3.66
    11 -3 5 0.01
    -11 -3 -5 0.09
    11 3 5 0.08
    -11 3 -5 -0.11
    -12 -3 -5 4.05
    12 -3 5 4.33
    -12 3 -5 5.07
    -13 -3 -5 0.61
    13 -3 5 0.28
    -13 3 -5 0.71
    -12 -4 5 2.44
    12 4 -5 0.84
    -12 4 5 2.05
    -11 -4 5 5.4
    -11 4 5 6.78
    11 4 -5 6.81
    -10 -4 5 0.04
    10 4 -5 0.29
    -10 4 5 -0.22
    -9 -4 5 0.52
    -9 4 5 0.69
    9 4 -5 0.89
    8 -4 -5 12.9
    -8 -4 5 12.23
    -8 4 5 12.69
    8 4 -5 11.6
    -7 -4 5 7.58
    7 -4 -5 7.43
    -7 4 5 7.62
    7 4 -5 7.58
    -6 -4 5 3.92
    6 -4 -5 3.51
    -6 4 5 3.64
    6 4 -5 3.05
    -5 -4 5 1.57
    5 -4 -5 2
    -5 4 5 1.86
    5 4 -5 1.69
    4 -4 -5 20.3
    -4 -4 5 21.04
    -4 4 5 19.2
    4 4 -5 18.28
    3 -4 -5 19.42
    -3 -4 5 18.34
    -3 4 5 19.24
    3 4 -5 19.1
    2 -4 -5 28.4
    -2 -4 5 27.75
    2 -4 -5 26.79
    -2 4 5 26.65
    2 4 -5 28.64
    -1 -4 5 38.6
    1 -4 -5 40.14
    1 -4 -5 39.07
    -1 4 5 37.11
    1 4 -5 39.8
    1 4 -5 39.39
    0 -4 5 2.59
    0 -4 -5 2.45
    0 -4 -5 2.8
    0 4 5 3.25
    0 4 -5 3.32
    0 4 -5 2.8
    -1 -4 -5 4.77
    -1 -4 -5 5
    1 -4 5 4.93
    1 4 5 5.11
    -1 4 -5 6.36
    -1 4 -5 4.97
    2 -4 5 0.02
    -2 -4 -5 -0.06
    -2 -4 -5 0
    -2 4 -5 0.07
    2 4 5 0.04
    -2 4 -5 0.16
    -3 -4 -5 27.88
    -3 -4 -5 27.31
    3 -4 5 26.56
    -3 4 -5 27.25
    3 4 5 27.53
    4 -4 5 1.36
    -4 -4 -5 1.63
    -4 -4 -5 1.02
    -4 4 -5 2.02
    4 4 5 1.48
    5 -4 5 0.04
    -5 -4 -5 0.02
    -5 -4 -5 -0.03
    -5 4 -5 -0.08
    -6 -4 -5 0.91
    -6 -4 -5 1.51
    6 -4 5 0.84
    -6 4 -5 1.35
    6 4 5 1.73
    -7 -4 -5 2.1
    7 -4 5 2.15
    -7 -4 -5 2.45
    7 4 5 2.06
    -7 4 -5 1.84
    -8 -4 -5 21.31
    8 -4 5 21.27
    -8 -4 -5 21.13
    -8 4 -5 20.97
    8 4 5 21.66
    9 -4 5 0.03
    -9 -4 -5 0.22
    -9 -4 -5 -0.07
    -9 4 -5 -0.02
    9 4 5 -0.04
    -10 -4 -5 9.43
    -10 -4 -5 10.31
    10 -4 5 10.51
    -10 4 -5 10.39
    10 4 5 9.28
    -11 -4 -5 0.55
    11 -4 5 0.75
    11 4 5 0.39
    -11 4 -5 0.57
    12 -4 5 14.81
    -12 -4 -5 18
    -12 4 -5 16.06
    12 4 5 15.71
    -11 -5 5 0.94
    11 5 -5 0.68
    -11 5 5 0.59
    -10 -5 5 1.65
    10 5 -5 1.67
    -10 5 5 2.5
    -9 -5 5 6.07
    9 5 -5 6.46
    -9 5 5 6.27
    -8 -5 5 1.76
    -8 5 5 1.98
    8 5 -5 1.29
    7 -5 -5 3.93
    -7 -5 5 4.97
    7 5 -5 4.11
    -7 5 5 4.62
    -6 -5 5 5.71
    6 -5 -5 5.52
    6 5 -5 5.75
    -6 5 5 5.41
    5 -5 -5 2.96
    -5 -5 5 3.52
    -5 5 5 3.72
    5 5 -5 3.73
    -4 -5 5 28.97
    4 -5 -5 29.05
    4 5 -5 29.55
    -4 5 5 28.42
    -3 -5 5 10.1
    3 -5 -5 10.92
    3 5 -5 10
    -3 5 5 10.08
    2 -5 -5 18.86
    -2 -5 5 18.9
    -2 5 5 18.66
    2 5 -5 17.79
    -1 -5 5 6.33
    1 -5 -5 5.67
    1 5 -5 4.76
    -1 5 5 6.05
    0 -5 -5 46.46
    0 -5 5 44.01
    0 5 -5 47.56
    0 5 5 45.49
    -1 -5 -5 8.58
    -1 -5 -5 7.28
    1 -5 5 7.18
    1 5 5 7.9
    -1 5 -5 7.15
    -1 5 -5 8.65
    2 -5 5 -0.06
    -2 -5 -5 0.09
    -2 -5 -5 0.12
    2 5 5 0.25
    -2 5 -5 0.18
    3 -5 5 0.19
    -3 -5 -5 0.09
    -3 -5 -5 0.65
    -3 5 -5 0.27
    -4 -5 -5 1.81
    -4 -5 -5 2.11
    4 -5 5 2.05
    -4 5 -5 2.38
    -5 -5 -5 0.5
    -5 -5 -5 0.82
    5 -5 5 1.61
    -5 5 -5 0.39
    -6 -5 -5 6.52
    -6 -5 -5 6.12
    6 -5 5 7.19
    6 5 5 6.02
    -6 5 -5 5.58
    -7 -5 -5 0.04
    -7 -5 -5 0.15
    7 -5 5 0.26
    -7 5 -5 0.03
    7 5 5 -0.01
    -8 -5 -5 1.01
    8 -5 5 1.27
    -8 -5 -5 0.69
    -8 5 -5 0.94
    8 5 5 0.89
    -9 -5 -5 1.41
    -9 -5 -5 1.17
    9 -5 5 1.77
    9 5 5 1.98
    -9 5 -5 1.73
    -10 -5 -5 3.63
    10 -5 5 4.04
    -10 -5 -5 3.5
    10 5 5 2.71
    -10 5 -5 3.12
    -11 -5 -5 0.34
    11 -5 5 1.27
    11 5 5 0.93
    -11 5 -5 0.96
    -9 -6 5 0.4
    9 6 -5 0.92
    -9 6 5 0.52
    -8 -6 5 31.02
    8 6 -5 31.21
    -8 6 5 28.41
    -7 -6 5 0.7
    -7 6 5 0.91
    7 6 -5 0.52
    -6 -6 5 4.03
    -6 6 5 3.35
    6 6 -5 3.48
    5 -6 -5 11.14
    -5 -6 5 11.78
    5 6 -5 10.27
    -5 6 5 12.48
    -4 -6 5 2.36
    4 -6 -5 2.73
    4 6 -5 1.8
    -4 6 5 2.1
    -3 -6 5 1.39
    3 -6 -5 1.94
    -3 6 5 2.01
    3 6 -5 1.85
    -2 -6 5 12.84
    2 -6 -5 12.72
    -2 6 5 13.15
    2 6 -5 12.39
    1 -6 -5 8.52
    -1 -6 5 6.96
    -1 6 5 7.4
    1 6 -5 7.9
    0 -6 5 12.77
    0 -6 -5 12.08
    0 6 5 11.61
    0 6 -5 12.04
    -1 -6 -5 0.07
    1 -6 5 0.24
    -2 -6 -5 48.56
    2 -6 5 45.14
    3 -6 5 27.22
    -3 -6 -5 27.94
    -3 6 -5 25.87
    4 -6 5 2.82
    -4 -6 -5 2.67
    -4 6 -5 3.05
    -5 -6 -5 3.39
    5 -6 5 3.93
    5 6 5 2.94
    -5 6 -5 3.18
    6 -6 5 14.07
    -6 -6 -5 12.18
    -6 -6 -5 11.21
    6 6 5 12.68
    -6 6 -5 11.12
    -7 -6 -5 4.73
    7 -6 5 4.88
    -7 -6 -5 4.98
    -7 6 -5 5.09
    7 6 5 5.13
    -8 -6 -5 0.13
    8 -6 5 0.27
    -8 -6 -5 0.22
    8 6 5 0.02
    -8 6 -5 -0.09
    9 -6 5 4.29
    -9 -6 -5 3.69
    -9 -6 -5 4.46
    9 6 5 4.21
    -9 6 -5 5.44
    -6 -7 5 8.74
    6 7 -5 7.16
    -6 7 5 7.35
    -5 -7 5 6.6
    -5 7 5 5.8
    5 7 -5 7.24
    -4 -7 5 0.01
    4 -7 -5 0.15
    4 7 -5 -0.12
    -4 7 5 -0.2
    -3 -7 5 2.63
    3 -7 -5 3.61
    -3 7 5 3.48
    3 7 -5 2.42
    -2 -7 5 0.42
    2 -7 -5 0.32
    -2 7 5 0.35
    2 7 -5 0.41
    1 -7 -5 -0.11
    -1 -7 5 -0.15
    1 7 -5 0.08
    0 -7 -5 0.34
    0 -7 5 -0.04
    -1 -7 -5 0.79
    1 -7 5 0.75
    -2 -7 -5 0.03
    2 -7 5 0.15
    3 -7 5 0.59
    -3 -7 -5 0.66
    4 -7 5 1.22
    -4 -7 -5 1.88
    4 7 5 1
    -5 -7 -5 -0.05
    5 -7 5 0.26
    -5 7 -5 0.3
    5 7 5 0.09
    -6 -7 -5 0.25
    6 -7 5 -0.2
    -6 7 -5 -0.09
    6 7 5 -0.15
    -13 0 6 -0.06
    13 0 -6 -0.07
    -12 0 6 24.72
    12 0 -6 23.76
    11 0 -6 -0.1
    -11 0 6 0.02
    -10 0 6 49.1
    -10 0 6 50.53
    10 0 -6 52.73
    -9 0 6 0.08
    9 0 -6 0.05
    -9 0 6 0.05
    8 0 -6 61.64
    -8 0 6 59.11
    -8 0 6 61.04
    -7 0 6 0.01
    -7 0 6 -0.05
    7 0 -6 0.06
    6 0 -6 4.17
    -6 0 6 3.9
    -6 0 6 3.79
    -5 0 6 0.02
    -5 0 6 -0.03
    5 0 -6 -0.01
    4 0 -6 0.29
    -4 0 6 0.23
    -4 0 6 0.4
    -3 0 6 -0.13
    -3 0 6 -0.17
    3 0 -6 -0.1
    2 0 -6 18.1
    2 0 -6 18.21
    -2 0 6 17.56
    -2 0 6 19.15
    -1 0 6 -0.01
    1 0 -6 0.02
    1 0 -6 -0.02
    0 0 -6 -0.03
    0 0 -6 0
    0 0 6 0.05
    1 0 6 0
    -1 0 -6 0.09
    -1 0 -6 -0.01
    2 0 6 38.24
    -2 0 -6 40.02
    -2 0 -6 38.11
    3 0 6 -0.05
    -3 0 -6 -0.02
    -3 0 -6 0
    -3 0 -6 -0.04
    -4 0 -6 3.27
    4 0 6 3.6
    -4 0 -6 3.33
    -4 0 -6 4.4
    -5 0 -6 0.04
    -5 0 -6 -0.03
    -5 0 -6 -0.02
    5 0 6 -0.03
    -6 0 -6 0.2
    -6 0 -6 0.02
    6 0 6 0.15
    -6 0 -6 0.09
    6 0 6 0.04
    -7 0 -6 -0.04
    -7 0 -6 0.02
    7 0 6 0.01
    -8 0 -6 7.55
    -8 0 -6 6.47
    8 0 6 5.58
    9 0 6 0.13
    -9 0 -6 0.06
    -9 0 -6 -0.01
    -10 0 -6 4.83
    -10 0 -6 4.39
    10 0 6 5.45
    11 0 6 0.07
    -11 0 -6 0.41
    -11 0 -6 -0.02
    -12 0 -6 2.93
    -12 0 -6 2.83
    12 0 6 1.96
    13 0 6 0.33
    -13 0 -6 0.11
    -13 0 -6 -0.09
    14 0 6 40.96
    -14 0 -6 42.99
    -14 -1 6 2.59
    14 1 -6 3.01
    -13 -1 6 0.04
    13 1 -6 0.51
    12 -1 -6 3.89
    -12 -1 6 4.58
    12 1 -6 3.85
    -12 1 6 4.43
    -11 -1 6 6.21
    11 -1 -6 6.83
    -11 1 6 6.36
    -11 1 6 5.9
    11 1 -6 6.75
    10 -1 -6 41.2
    -10 -1 6 39.67
    10 1 -6 41.83
    -10 1 6 42.25
    -10 1 6 46.06
    9 -1 -6 6.47
    -9 -1 6 6.93
    9 1 -6 6.17
    -9 1 6 6.58
    -9 1 6 5.9
    -8 -1 6 18.25
    8 -1 -6 15.68
    -8 -1 6 17.52
    -8 1 6 16.18
    8 1 -6 19.21
    -8 1 6 16.67
    7 -1 -6 6.19
    -7 -1 6 6.42
    -7 -1 6 5.84
    -7 1 6 6.09
    7 1 -6 5.02
    -7 1 6 5.08
    -6 -1 6 75.24
    6 -1 -6 74.4
    -6 -1 6 76.28
    -6 1 6 71.87
    6 1 -6 76.24
    -6 1 6 74.14
    -5 -1 6 46.07
    -5 -1 6 48.19
    5 -1 -6 46.75
    5 1 -6 44.57
    -5 1 6 45.96
    -5 1 6 45.69
    -4 -1 6 14.04
    4 -1 -6 14.58
    -4 -1 6 14.31
    4 1 -6 14.52
    -4 1 6 13.88
    -4 1 6 15.02
    -3 -1 6 54.42
    3 -1 -6 51.69
    -3 -1 6 50.77
    3 1 -6 54
    -3 1 6 54.56
    -3 1 6 53.35
    3 1 -6 52.64
    2 -1 -6 9.98
    -2 -1 6 9.16
    2 1 -6 9.33
    -2 1 6 8.56
    2 1 -6 9.44
    -2 1 6 9.87
    -1 -1 6 42.01
    1 -1 -6 41.14
    1 -1 -6 40.68
    1 1 -6 39.07
    -1 1 6 38.35
    1 1 -6 42.04
    -1 1 6 41.65
    0 -1 -6 19.31
    0 -1 -6 20.46
    0 1 -6 20.18
    0 1 6 21.22
    0 1 -6 20.86
    0 1 6 20.69
    -1 -1 -6 2.33
    1 -1 6 2.18
    -1 -1 -6 2.16
    -1 -1 -6 2.2
    -1 1 -6 2.15
    1 1 6 1.95
    -1 1 -6 2.51
    2 -1 6 255.28
    -2 -1 -6 257.6
    -2 -1 -6 256.46
    -2 -1 -6 263.54
    -2 1 -6 266.69
    -2 1 -6 250.86
    2 1 6 260.31
    -3 -1 -6 6.99
    -3 -1 -6 6.26
    3 -1 6 6.59
    -3 -1 -6 7.25
    -3 1 -6 7.35
    -3 1 -6 5.51
    -4 -1 -6 2.33
    4 -1 6 2.45
    -4 -1 -6 2.8
    -4 -1 -6 2.12
    -4 1 -6 2.42
    -4 1 -6 2.45
    -5 -1 -6 0.5
    -5 -1 -6 0.49
    -5 -1 -6 0.6
    5 -1 6 0.83
    -5 1 -6 0.94
    6 -1 6 60.46
    -6 -1 -6 60.59
    -6 -1 -6 61.92
    -6 -1 -6 62.41
    -6 1 -6 61.46
    -6 1 -6 64.17
    -7 -1 -6 20.78
    7 -1 6 19.7
    -7 -1 -6 18.19
    -7 -1 -6 19.48
    7 1 6 19.24
    -7 1 -6 20.48
    -7 1 -6 18.21
    -8 -1 -6 10.71
    -8 -1 -6 10.39
    -8 -1 -6 10.57
    8 -1 6 10.95
    -8 1 -6 9.68
    -8 1 -6 10.83
    8 1 6 9.99
    -9 -1 -6 6.49
    -9 -1 -6 6.35
    9 -1 6 6.04
    -9 1 -6 6.84
    -9 1 -6 6.76
    -10 -1 -6 3.29
    -10 -1 -6 2.93
    10 -1 6 3.15
    -10 1 -6 2.55
    -10 1 -6 2.6
    -11 -1 -6 1.07
    -11 -1 -6 1.21
    11 -1 6 1.08
    -11 1 -6 0.73
    -11 1 -6 1.85
    -12 -1 -6 4.18
    12 -1 6 5.26
    -12 1 -6 5.22
    -12 1 -6 4.43
    -13 -1 -6 0.14
    13 -1 6 0.07
    -13 1 -6 0.33
    -13 1 -6 0.05
    13 1 6 0.46
    14 -1 6 0.4
    -14 -1 -6 0.44
    14 1 6 0.66
    -14 1 -6 0.27
    -14 1 -6 0.92
    -14 -2 6 6.13
    14 2 -6 6.32
    -13 -2 6 3.34
    13 2 -6 3.26
    -13 2 6 3.87
    -12 -2 6 8.9
    12 2 -6 8.31
    -12 2 6 8.86
    11 -2 -6 2.44
    -11 -2 6 2.42
    -11 2 6 2.85
    11 2 -6 3.29
    10 -2 -6 0.31
    -10 -2 6 0.1
    -10 2 6 0.08
    10 2 -6 0.04
    9 -2 -6 7.63
    -9 -2 6 6.31
    -9 2 6 6.19
    9 2 -6 7.65
    8 -2 -6 1.02
    8 -2 -6 0.89
    -8 -2 6 0.87
    8 2 -6 1.17
    -8 2 6 1.06
    7 -2 -6 1.66
    -7 -2 6 1.75
    7 -2 -6 2.02
    -7 2 6 1.76
    7 2 -6 2.45
    6 -2 -6 27.81
    6 -2 -6 26.81
    -6 -2 6 25.45
    6 2 -6 26.87
    -6 2 6 27.21
    -6 2 6 27.13
    -5 -2 6 41.91
    -5 -2 6 44.06
    5 -2 -6 42.05
    -5 2 6 42.94
    5 2 -6 40.68
    -5 2 6 41.32
    4 -2 -6 12.2
    -4 -2 6 12.27
    -4 -2 6 12.12
    4 -2 -6 12.36
    4 2 -6 11.97
    -4 2 6 10.93
    4 2 -6 11.88
    3 -2 -6 0.44
    -3 -2 6 0.38
    3 -2 -6 0.68
    3 2 -6 0.39
    3 2 -6 0.45
    -3 2 6 0.4
    -2 -2 6 13.17
    2 -2 -6 14.7
    2 2 -6 14.68
    2 2 -6 13.47
    -2 2 6 13.97
    -1 -2 6 37.9
    1 -2 -6 36.34
    -1 2 6 35.45
    1 2 -6 37.83
    1 2 -6 36.88
    0 -2 -6 76.95
    0 -2 -6 80.42
    0 -2 6 77.56
    0 2 -6 79.84
    0 2 6 78.49
    0 2 -6 76.91
    -1 -2 -6 27.31
    -1 -2 -6 28.75
    1 -2 6 27.86
    -1 -2 -6 26.92
    -1 2 -6 28.72
    1 2 6 27.97
    -1 2 -6 27.66
    -2 -2 -6 0.21
    2 -2 6 0.21
    -2 -2 -6 0.18
    -2 -2 -6 0.25
    -2 2 -6 0.06
    2 2 6 0.14
    -2 2 -6 0.1
    -3 -2 -6 9.74
    3 -2 6 9.13
    -3 -2 -6 10.45
    -3 -2 -6 9.02
    -3 2 -6 9.85
    -3 2 -6 10.19
    -4 -2 -6 42.43
    -4 -2 -6 43.35
    -4 -2 -6 43.65
    4 -2 6 40.77
    -4 2 -6 40.97
    -5 -2 -6 10.19
    5 -2 6 10.5
    -5 -2 -6 10.65
    -5 -2 -6 10.49
    -5 2 -6 11.5
    6 -2 6 1.26
    -6 -2 -6 1.16
    -6 -2 -6 1.49
    -6 -2 -6 0.66
    -6 2 -6 0.78
    -7 -2 -6 18.39
    -7 -2 -6 17.53
    -7 -2 -6 16.86
    7 -2 6 20.13
    -7 2 -6 16.62
    7 2 6 18.42
    -8 -2 -6 73.92
    8 -2 6 73.04
    -8 -2 -6 72.87
    -8 -2 -6 73.75
    -8 2 -6 75.19
    8 2 6 74.29
    -9 -2 -6 28.12
    -9 -2 -6 27.02
    9 -2 6 28.23
    -9 -2 -6 27.89
    -9 2 -6 26.89
    9 2 6 25.6
    10 -2 6 13.56
    -10 -2 -6 15.2
    -10 2 -6 14.24
    11 -2 6 9.7
    -11 -2 -6 10.27
    -11 2 -6 8.92
    -12 -2 -6 10.65
    12 -2 6 11.25
    -12 2 -6 13.12
    -13 -2 -6 8.73
    13 -2 6 8.8
    -13 2 -6 7.59
    -13 -3 6 0.92
    -13 3 6 1.98
    13 3 -6 1.94
    -12 -3 6 0
    12 3 -6 -0.04
    -12 3 6 0.02
    -11 -3 6 11.55
    -11 3 6 11
    11 3 -6 12.67
    10 -3 -6 0
    -10 -3 6 0.07
    10 3 -6 0.14
    -10 3 6 0.01
    -9 -3 6 0.62
    9 -3 -6 0.41
    9 3 -6 0.52
    -9 3 6 0.59
    -8 -3 6 8.57
    8 -3 -6 8.92
    -8 3 6 8.93
    8 3 -6 9.5
    7 -3 -6 4.11
    -7 -3 6 5.42
    7 3 -6 6.16
    -7 3 6 5.89
    6 -3 -6 11.56
    -6 -3 6 13.59
    -6 3 6 13.18
    6 3 -6 10.8
    5 -3 -6 0.42
    -5 -3 6 0.22
    5 3 -6 0.26
    -5 3 6 0.46
    4 -3 -6 146.03
    -4 -3 6 148.92
    -4 3 6 151.4
    4 3 -6 146.14
    -3 -3 6 0.32
    3 -3 -6 0.43
    3 -3 -6 0.36
    -3 3 6 0.15
    3 3 -6 0.25
    3 3 -6 0.3
    -2 -3 6 12.06
    2 -3 -6 11.21
    2 -3 -6 10.12
    -2 3 6 10.97
    2 3 -6 11.67
    2 3 -6 10.98
    -1 -3 6 1.25
    1 -3 -6 1.34
    1 -3 -6 1.27
    -1 3 6 1.1
    1 3 -6 0.97
    1 3 -6 1.18
    0 -3 6 111.6
    0 -3 -6 117.01
    0 -3 -6 111.17
    0 3 -6 113.32
    0 3 -6 114.9
    0 3 6 106.72
    -1 -3 -6 0.38
    1 -3 6 0.34
    -1 -3 -6 0.39
    -1 3 -6 0.56
    -1 3 -6 0.43
    1 3 6 0.36
    -2 -3 -6 5.5
    -2 -3 -6 5.42
    2 -3 6 5.12
    2 3 6 5.37
    -2 3 -6 5.9
    -2 3 -6 5.47
    -3 -3 -6 2.79
    -3 -3 -6 3.36
    3 -3 6 2.89
    -3 -3 -6 2.43
    -3 3 -6 2.37
    3 3 6 2.89
    -3 3 -6 3.05
    4 -3 6 16.19
    -4 -3 -6 16.54
    -4 -3 -6 14.8
    -4 -3 -6 16.33
    4 3 6 16.81
    -4 3 -6 16.96
    -5 -3 -6 43.89
    5 -3 6 45.36
    -5 -3 -6 45.53
    -5 -3 -6 46.65
    5 3 6 45.68
    -5 3 -6 45.26
    6 -3 6 -0.1
    -6 -3 -6 0.08
    -6 -3 -6 0.13
    -6 -3 -6 0.12
    -6 3 -6 0.06
    6 3 6 0.01
    -7 -3 -6 4.81
    -7 -3 -6 4.8
    -7 -3 -6 4.67
    7 -3 6 5.64
    7 3 6 4.84
    -7 3 -6 4.44
    -8 -3 -6 30.3
    8 -3 6 29.93
    -8 -3 -6 29.88
    8 3 6 29.3
    -8 3 -6 27.1
    -9 -3 -6 0.4
    9 -3 6 0.14
    -9 -3 -6 0.84
    -9 3 -6 0.21
    9 3 6 0.46
    -10 -3 -6 -0.12
    10 -3 6 0
    -10 -3 -6 0.08
    -10 3 -6 0.18
    10 3 6 -0.01
    -11 -3 -6 0.22
    11 -3 6 0.06
    -11 3 -6 0.36
    -12 -3 -6 12.63
    12 -3 6 11.23
    -12 3 -6 12.41
    -13 -3 -6 0.59
    13 -3 6 0.83
    -13 3 -6 0.32
    -12 -4 6 -0.08
    -12 4 6 0.25
    12 4 -6 0.11
    -11 -4 6 5.5
    11 4 -6 5.63
    -11 4 6 5.09
    -10 -4 6 1.75
    10 4 -6 2.08
    -10 4 6 2.16
    9 -4 -6 0.26
    -9 -4 6 0.09
    9 4 -6 0
    -9 4 6 0.34
    8 -4 -6 0.07
    -8 -4 6 -0.02
    8 4 -6 0.05
    -8 4 6 0.02
    -7 -4 6 11.93
    7 -4 -6 11.21
    7 4 -6 11.53
    -7 4 6 11.37
    -6 -4 6 14.15
    6 -4 -6 14.17
    -6 4 6 16.69
    6 4 -6 14.93
    5 -4 -6 1.42
    -5 -4 6 1.61
    5 4 -6 1.1
    -5 4 6 1.35
    4 -4 -6 3.75
    -4 -4 6 4.48
    4 4 -6 5.04
    -4 4 6 5.67
    -3 -4 6 17.81
    3 -4 -6 17.3
    3 4 -6 17.21
    -3 4 6 16.67
    -2 -4 6 21.49
    2 -4 -6 21.52
    -2 4 6 21.22
    2 4 -6 21
    -1 -4 6 5.31
    1 -4 -6 6.34
    -1 4 6 5.73
    1 4 -6 6.41
    1 4 -6 5.62
    0 -4 -6 2.52
    0 -4 -6 2.56
    0 -4 6 1.45
    0 4 -6 2.18
    0 4 6 2.28
    0 4 -6 2.12
    -1 -4 -6 23.53
    -1 -4 -6 23.23
    1 -4 6 23.41
    -1 4 -6 24.82
    -1 4 -6 23.17
    1 4 6 23.09
    -2 -4 -6 2.72
    2 -4 6 2.61
    -2 -4 -6 2.34
    -2 4 -6 3.17
    2 4 6 2.86
    -2 4 -6 3.05
    3 -4 6 66.08
    -3 -4 -6 64.23
    -3 -4 -6 61.91
    3 4 6 63.67
    -3 4 -6 65.05
    4 -4 6 5.3
    -4 -4 -6 3.93
    -4 -4 -6 4.79
    4 4 6 4.13
    -4 4 -6 5.07
    -5 -4 -6 14.28
    -5 -4 -6 12.84
    5 -4 6 13.8
    -5 4 -6 11.59
    -6 -4 -6 15.48
    -6 -4 -6 16.16
    6 -4 6 16.65
    -6 4 -6 17.47
    7 -4 6 42.65
    -7 -4 -6 43.94
    -7 -4 -6 42.66
    -7 4 -6 43.83
    7 4 6 45.05
    -8 -4 -6 27.02
    8 -4 6 26.43
    -8 -4 -6 27.15
    -8 4 -6 25.98
    8 4 6 26.78
    -9 -4 -6 3.34
    9 -4 6 3.56
    -9 -4 -6 3.81
    9 4 6 3.96
    -9 4 -6 3.75
    -10 -4 -6 12.05
    10 -4 6 12.08
    -10 -4 -6 11.81
    10 4 6 13.12
    -10 4 -6 13.32
    -11 -4 -6 1.31
    11 -4 6 1.93
    -11 4 -6 2.23
    11 4 6 0.72
    -12 -4 -6 2.18
    12 -4 6 3.61
    -12 4 -6 2.75
    -11 -5 6 3.18
    -11 5 6 2.85
    11 5 -6 3.73
    -10 -5 6 0.63
    10 5 -6 0.26
    -10 5 6 0.2
    -9 -5 6 11
    9 5 -6 10.55
    -9 5 6 10.88
    -8 -5 6 4.52
    8 5 -6 5.18
    -8 5 6 5.47
    7 -5 -6 6.62
    -7 -5 6 4.94
    -7 5 6 4.5
    7 5 -6 5.24
    -6 -5 6 0.7
    6 -5 -6 0.82
    6 5 -6 0.54
    -6 5 6 0.71
    -5 -5 6 3.47
    5 -5 -6 4.07
    -5 5 6 3.67
    5 5 -6 3.07
    4 -5 -6 0.94
    -4 -5 6 0.86
    4 5 -6 1.44
    -4 5 6 1.42
    3 -5 -6 1.37
    -3 -5 6 0.41
    -3 5 6 0.84
    3 5 -6 1.12
    -2 -5 6 4.41
    2 -5 -6 3.84
    -2 5 6 4.12
    2 5 -6 3.85
    -1 -5 6 3.05
    1 -5 -6 2.01
    1 5 -6 3.41
    -1 5 6 4.36
    0 -5 6 0.08
    0 -5 -6 0.13
    0 5 -6 0.47
    0 5 6 0.32
    -1 -5 -6 17
    1 -5 6 15.84
    -1 5 -6 17.32
    1 5 6 15.97
    -1 5 -6 15.77
    2 -5 6 31.8
    -2 -5 -6 30.99
    -2 5 -6 30.23
    2 5 6 31.64
    -3 -5 -6 18.39
    3 -5 6 16.92
    -3 5 -6 18.72
    -4 -5 -6 1.34
    4 -5 6 1.2
    -4 -5 -6 0.98
    -4 5 -6 1.52
    -5 -5 -6 -0.03
    -5 -5 -6 -0.08
    5 -5 6 0.13
    -5 5 -6 0.05
    -6 -5 -6 7.79
    6 -5 6 9.42
    -6 -5 -6 10.14
    -6 5 -6 9.71
    -7 -5 -6 0.11
    -7 -5 -6 -0.08
    7 -5 6 0.15
    -7 5 -6 0.2
    7 5 6 0.04
    -8 -5 -6 1.48
    8 -5 6 1.21
    -8 -5 -6 1.73
    8 5 6 1.9
    -8 5 -6 1.12
    -9 -5 -6 4.96
    9 -5 6 7.25
    -9 -5 -6 5.55
    -9 5 -6 5.09
    9 5 6 5.07
    -10 -5 -6 6.59
    -10 -5 -6 6.82
    10 -5 6 8.04
    10 5 6 6.44
    -10 5 -6 6.92
    -9 -6 6 2.33
    9 6 -6 2.63
    -9 6 6 1.88
    -8 -6 6 9.86
    -8 6 6 11.68
    8 6 -6 12.05
    -7 -6 6 1.6
    7 6 -6 2.54
    -7 6 6 2.24
    6 -6 -6 7.83
    -6 -6 6 7.26
    -6 6 6 7.31
    6 6 -6 8.3
    -5 -6 6 47.14
    5 -6 -6 48.33
    -5 6 6 47.24
    5 6 -6 46.75
    -4 -6 6 3.71
    4 -6 -6 3.43
    4 6 -6 3.8
    -4 6 6 3.44
    -3 -6 6 0.11
    3 -6 -6 -0.01
    -3 6 6 0.32
    3 6 -6 0.37
    -2 -6 6 6.13
    2 -6 -6 4.99
    2 6 -6 5.45
    -2 6 6 4.93
    1 -6 -6 44.04
    -1 -6 6 45.94
    -1 6 6 46.78
    1 6 -6 44.57
    0 -6 6 -0.16
    0 -6 -6 -0.03
    0 6 6 -0.03
    1 -6 6 0.39
    -1 -6 -6 0.4
    2 -6 6 10.55
    -2 -6 -6 11.17
    3 -6 6 1.23
    -3 -6 -6 1.35
    -3 6 -6 0.86
    4 -6 6 0.06
    -4 -6 -6 0
    -4 6 -6 0.08
    -5 -6 -6 4.95
    5 -6 6 5.86
    -5 6 -6 5.85
    6 -6 6 0.17
    -6 -6 -6 0.55
    6 6 6 0.27
    -6 6 -6 0.5
    -7 -6 -6 0.89
    7 -6 6 0.33
    7 6 6 0.39
    -7 6 -6 0.86
    8 -6 6 0.01
    -8 -6 -6 -0.07
    -8 6 -6 -0.09
    8 6 6 -0.12
    -6 -7 6 2.65
    6 7 -6 2.98
    -6 7 6 2.14
    -5 -7 6 0.08
    5 7 -6 0.08
    -5 7 6 0.16
    -4 -7 6 0.08
    4 -7 -6 0.07
    4 7 -6 0.08
    -4 7 6 0.32
    -3 -7 6 6.58
    3 -7 -6 6.09
    3 7 -6 6.91
    -3 7 6 7.08
    -2 -7 6 1.45
    2 -7 -6 1.63
    -2 7 6 1.45
    2 7 -6 1.71
    1 -7 -6 0.99
    -1 -7 6 1.79
    0 -7 -6 3.1
    0 -7 6 3.37
    -1 -7 -6 0.41
    1 -7 6 0.51
    2 -7 6 0.23
    -2 -7 -6 0.44
    -3 -7 -6 0.1
    3 -7 6 0.19
    4 -7 6 3.23
    -4 -7 -6 3.88
    5 -7 6 0.03
    -5 -7 -6 0.11
    5 7 6 0.13
    -5 7 -6 0.24
    14 0 -7 -0.08
    13 0 -7 0.54
    -12 0 7 -0.12
    12 0 -7 -0.13
    11 0 -7 12.11
    -11 0 7 13.63
    10 0 -7 0.14
    -10 0 7 0.03
    -9 0 7 57.85
    9 0 -7 57.68
    -9 0 7 56.32
    -8 0 7 0.1
    8 0 -7 0.03
    -8 0 7 -0.02
    -7 0 7 19.22
    7 0 -7 18.72
    -7 0 7 20.23
    6 0 -7 0.03
    -6 0 7 -0.01
    -6 0 7 0.13
    -5 0 7 13.28
    -5 0 7 14.73
    5 0 -7 13.88
    -4 0 7 -0.14
    -4 0 7 -0.09
    4 0 -7 0.01
    3 0 -7 0.01
    -3 0 7 0.04
    -3 0 7 0.15
    3 0 -7 0.08
    2 0 -7 0.06
    2 0 -7 -0.04
    -2 0 7 -0.01
    -2 0 7 0.07
    -1 0 7 48.07
    1 0 -7 46.14
    1 0 -7 47.19
    0 0 7 -0.01
    0 0 -7 -0.01
    0 0 -7 0.05
    1 0 7 9.09
    -1 0 -7 8.52
    -1 0 -7 8.71
    -2 0 -7 0.07
    -2 0 -7 -0.06
    2 0 7 0
    -3 0 -7 38.84
    -3 0 -7 37.74
    3 0 7 36.98
    -4 0 -7 -0.04
    4 0 7 -0.04
    -4 0 -7 0.07
    -4 0 -7 0.02
    -5 0 -7 49.69
    -5 0 -7 48.26
    5 0 7 48.94
    -5 0 -7 48.76
    -6 0 -7 0.02
    -6 0 -7 0.09
    -6 0 -7 0.06
    6 0 7 -0.03
    -7 0 -7 24.01
    7 0 7 22.27
    -7 0 -7 23.85
    8 0 7 -0.03
    -8 0 -7 0.16
    -8 0 -7 0.06
    9 0 7 54.94
    -9 0 -7 57.21
    -9 0 -7 59.34
    -10 0 -7 0.04
    -10 0 -7 0.05
    10 0 7 -0.11
    -11 0 -7 17.12
    11 0 7 19.72
    -11 0 -7 19.05
    -12 0 -7 0.08
    12 0 7 0.04
    -12 0 -7 0.02
    -13 0 -7 25.07
    13 0 7 25.29
    -13 0 -7 27.03
    14 0 7 -0.16
    -14 0 -7 -0.05
    -14 -1 7 0.8
    14 1 -7 0.49
    -13 -1 7 0.07
    13 -1 -7 -0.24
    13 1 -7 -0.01
    -12 -1 7 7.51
    12 -1 -7 8.03
    12 1 -7 7.3
    -11 -1 7 0.48
    11 -1 -7 0.62
    11 1 -7 0.51
    -11 1 7 0.69
    -10 -1 7 1.22
    10 -1 -7 1.2
    -10 1 7 1.55
    10 1 -7 1.68
    9 -1 -7 9.23
    -9 -1 7 8.77
    9 1 -7 8.33
    -9 1 7 9.93
    -8 -1 7 74.32
    8 -1 -7 73.24
    -8 1 7 69.66
    -8 1 7 69.36
    8 1 -7 75.63
    -7 -1 7 36.04
    -7 -1 7 34.65
    7 -1 -7 36.75
    7 1 -7 34.66
    -7 1 7 34.8
    -7 1 7 34.23
    -6 -1 7 1.77
    6 -1 -7 1.4
    -6 -1 7 1.7
    -6 1 7 1.59
    -6 1 7 1.58
    6 1 -7 1.34
    -5 -1 7 70.39
    5 -1 -7 70.66
    -5 -1 7 73.87
    5 1 -7 70.4
    -5 1 7 69.1
    -5 1 7 69.46
    -4 -1 7 12.44
    4 -1 -7 11.58
    -4 -1 7 13.09
    -4 1 7 12.08
    -4 1 7 11.77
    4 1 -7 12.16
    3 -1 -7 103.11
    -3 -1 7 104.68
    -3 -1 7 105.94
    -3 1 7 109.36
    3 1 -7 107.17
    3 1 -7 105.79
    -3 1 7 107.8
    2 -1 -7 21.6
    -2 -1 7 22.62
    2 1 -7 21.55
    -2 1 7 23.66
    -2 1 7 20.88
    2 1 -7 22.49
    1 -1 -7 1.76
    -1 -1 7 1.79
    1 -1 -7 1.65
    -1 1 7 1.57
    -1 1 7 2.13
    1 1 -7 2.03
    1 1 -7 2.06
    0 -1 -7 37.11
    0 -1 7 38.12
    0 -1 -7 36.7
    0 1 -7 37.45
    0 1 -7 37.49
    0 1 7 37.51
    0 1 7 39.71
    1 -1 7 0.57
    -1 -1 -7 0.27
    -1 -1 -7 0.34
    -1 1 -7 0.5
    1 1 7 0.55
    -1 1 -7 0.45
    2 -1 7 0.02
    -2 -1 -7 -0.05
    -2 -1 -7 -0.03
    -2 -1 -7 -0.02
    -2 1 -7 0.01
    -2 1 -7 0
    2 1 7 0
    -3 -1 -7 1.57
    -3 -1 -7 1.53
    -3 -1 -7 1.64
    3 -1 7 1.63
    -3 1 -7 1.62
    3 1 7 2.01
    -3 1 -7 1.87
    -4 -1 -7 0.44
    -4 -1 -7 0.47
    -4 -1 -7 0.84
    4 -1 7 0.38
    -4 1 -7 0.6
    -4 1 -7 0.46
    4 1 7 0.56
    -5 -1 -7 64.21
    -5 -1 -7 61.85
    5 -1 7 63.47
    -5 -1 -7 61.15
    -5 1 -7 61.98
    -5 1 -7 61.45
    5 1 7 62.82
    -6 -1 -7 0.14
    6 -1 7 0.2
    -6 -1 -7 0.2
    -6 -1 -7 0.02
    -6 1 -7 -0.05
    -7 -1 -7 0.13
    7 -1 7 0.03
    -7 -1 -7 0.16
    -7 -1 -7 0.13
    -7 1 -7 0.14
    7 1 7 0.1
    -7 1 -7 0.15
    -8 -1 -7 3.53
    8 -1 7 3.05
    -8 -1 -7 3.81
    -8 -1 -7 2.97
    -8 1 -7 2.4
    -8 1 -7 2.69
    -9 -1 -7 27.66
    9 -1 7 29.4
    -9 -1 -7 28.86
    -9 1 -7 28.93
    -9 1 -7 27.68
    -10 -1 -7 2.62
    10 -1 7 2.53
    -10 -1 -7 2.87
    -10 1 -7 3.43
    -10 1 -7 3.13
    -11 -1 -7 0.01
    11 -1 7 -0.13
    -11 -1 -7 -0.12
    -11 1 -7 0.15
    -11 1 -7 -0.14
    11 1 7 0.02
    12 -1 7 -0.06
    -12 -1 -7 0.08
    -12 1 -7 0.17
    12 1 7 0.15
    -12 1 -7 0.19
    13 -1 7 -0.14
    -13 -1 -7 -0.03
    -13 1 -7 -0.03
    13 1 7 -0.07
    -13 1 -7 0.13
    -13 -2 7 2.28
    13 2 -7 2.61
    -13 2 7 2.5
    12 -2 -7 10.76
    -12 -2 7 11.2
    12 2 -7 11.94
    -12 2 7 12.45
    11 -2 -7 15.44
    -11 -2 7 15.45
    11 2 -7 16.9
    -11 2 7 16.28
    -10 -2 7 0.57
    10 -2 -7 0.01
    10 2 -7 0.11
    -10 2 7 0.04
    9 -2 -7 38.11
    -9 -2 7 37.66
    -9 2 7 36.8
    9 2 -7 37.03
    -8 -2 7 1.17
    8 -2 -7 1.33
    8 2 -7 1.1
    -8 2 7 1.2
    7 -2 -7 4.31
    -7 -2 7 5.91
    -7 2 7 4.66
    7 2 -7 4.79
    6 -2 -7 7.4
    -6 -2 7 6.98
    6 2 -7 7.49
    -6 2 7 7.32
    5 -2 -7 22.92
    5 -2 -7 23.11
    -5 -2 7 23.51
    -5 -2 7 21.84
    5 2 -7 22.4
    -5 2 7 22.68
    4 -2 -7 0.45
    -4 -2 7 0.18
    4 -2 -7 0.42
    -4 -2 7 0.35
    4 2 -7 0.3
    4 2 -7 0.65
    -4 2 7 0.44
    3 -2 -7 9.42
    -3 -2 7 9.96
    3 2 -7 9.39
    -3 2 7 8.1
    3 2 -7 8.63
    2 -2 -7 19.27
    -2 -2 7 20.07
    -2 2 7 20.11
    2 2 -7 20.57
    2 2 -7 21.03
    1 -2 -7 99.86
    -1 -2 7 97.81
    1 2 -7 101.38
    1 2 -7 97.3
    -1 2 7 100.26
    0 -2 -7 13.15
    0 -2 7 12.54
    0 -2 -7 11.91
    0 -2 -7 13
    0 2 7 13.41
    0 2 -7 12.87
    0 2 -7 13.07
    0 2 7 11.66
    -1 -2 -7 23.37
    -1 -2 -7 24.05
    -1 -2 -7 23.63
    1 -2 7 23.85
    1 2 7 24.21
    -1 2 -7 24.14
    -1 2 -7 23.87
    -2 -2 -7 2.05
    -2 -2 -7 2.77
    2 -2 7 2.19
    -2 -2 -7 2.32
    -2 2 -7 2.61
    -2 2 -7 2.93
    2 2 7 2
    3 -2 7 19.41
    -3 -2 -7 19.61
    -3 -2 -7 20.85
    -3 -2 -7 20.01
    -3 2 -7 21.81
    -3 2 -7 21.92
    -4 -2 -7 61
    4 -2 7 62.52
    -4 -2 -7 65.2
    -4 -2 -7 64.18
    -4 2 -7 59.51
    -5 -2 -7 1.83
    -5 -2 -7 1.59
    -5 -2 -7 1.58
    5 -2 7 1.87
    -5 2 -7 1.48
    -6 -2 -7 1.39
    6 -2 7 1.29
    -6 -2 -7 1.28
    -6 -2 -7 1.63
    -6 2 -7 1.26
    -7 -2 -7 15.64
    -7 -2 -7 15.59
    7 -2 7 16.46
    -7 -2 -7 16.3
    -7 2 -7 16.38
    7 2 7 16.73
    -8 -2 -7 63.15
    -8 -2 -7 64.77
    8 -2 7 62.69
    -8 -2 -7 61.7
    8 2 7 60.73
    -8 2 -7 63.45
    -9 -2 -7 0.74
    -9 -2 -7 0.96
    9 -2 7 1.11
    -9 -2 -7 0.66
    -9 2 -7 0.57
    -10 -2 -7 1.1
    10 -2 7 0.85
    -10 2 -7 0.85
    11 -2 7 1.89
    -11 -2 -7 1.86
    -11 2 -7 1.39
    12 -2 7 1.39
    -12 -2 -7 1.7
    -12 2 -7 2.05
    13 -2 7 2.56
    -13 -2 -7 2.14
    -13 2 -7 2.16
    -13 -3 7 11.28
    13 3 -7 11.29
    -13 3 7 11.4
    -12 -3 7 0.19
    -12 3 7 0.04
    12 3 -7 -0.17
    -11 -3 7 18.49
    11 3 -7 17.96
    -11 3 7 17.39
    -10 -3 7 1.04
    10 -3 -7 0.7
    -10 3 7 0.9
    10 3 -7 0.86
    -9 -3 7 14.87
    9 -3 -7 14.26
    9 3 -7 14.26
    -9 3 7 14.76
    8 -3 -7 5.93
    -8 -3 7 5.48
    -8 3 7 6.18
    8 3 -7 6.36
    7 -3 -7 14.89
    -7 -3 7 15.29
    -7 3 7 15.52
    7 3 -7 14.49
    6 -3 -7 6.4
    -6 -3 7 5.66
    6 3 -7 5.46
    -6 3 7 6.32
    5 -3 -7 12
    -5 -3 7 12.77
    -5 3 7 11.28
    5 3 -7 11.62
    -4 -3 7 0.27
    4 -3 -7 0.13
    -4 3 7 0.25
    4 3 -7 0.6
    -3 -3 7 0.34
    3 -3 -7 0.76
    3 3 -7 0.68
    -3 3 7 0.23
    -2 -3 7 2.12
    2 -3 -7 2.15
    2 3 -7 1.82
    2 3 -7 2.1
    -2 3 7 2.29
    -1 -3 7 45.16
    1 -3 -7 45.98
    1 3 -7 47.97
    1 3 -7 47.66
    -1 3 7 47.23
    0 -3 -7 7.97
    0 -3 7 8.22
    0 -3 -7 8.45
    0 3 -7 7.83
    0 3 -7 7.91
    0 3 7 8.3
    1 -3 7 5.64
    -1 -3 -7 6.07
    -1 -3 -7 6.21
    -1 3 -7 7.06
    1 3 7 5.11
    -1 3 -7 5.99
    -2 -3 -7 0.16
    -2 -3 -7 0.14
    2 -3 7 0.07
    -2 -3 -7 0
    -2 3 -7 0.24
    -2 3 -7 0.1
    2 3 7 0.19
    -3 -3 -7 101.05
    -3 -3 -7 101.27
    -3 -3 -7 106.08
    3 -3 7 101.41
    3 3 7 104.46
    -3 3 -7 100.26
    4 -3 7 34.22
    -4 -3 -7 34.01
    -4 -3 -7 34.36
    -4 -3 -7 33.83
    4 3 7 34.77
    -4 3 -7 34.72
    -5 -3 -7 14.21
    5 -3 7 15.26
    -5 -3 -7 15.17
    -5 -3 -7 13.76
    -5 3 -7 14.4
    5 3 7 13.7
    6 -3 7 18.87
    -6 -3 -7 16.35
    -6 -3 -7 17.16
    -6 -3 -7 18.38
    -6 3 -7 18.13
    6 3 7 16.08
    7 -3 7 4.59
    -7 -3 -7 4.01
    -7 -3 -7 4.25
    -7 -3 -7 3.22
    -7 3 -7 2.77
    -8 -3 -7 1.17
    -8 -3 -7 1.69
    8 -3 7 1.32
    8 3 7 1.36
    -8 3 -7 1.28
    9 -3 7 0.03
    -9 -3 -7 0.1
    -9 -3 -7 0.06
    -9 3 -7 0.63
    9 3 7 0.1
    -10 -3 -7 3.39
    10 -3 7 4.67
    -10 -3 -7 4
    10 3 7 4.31
    -10 3 -7 3.35
    11 -3 7 0.29
    -11 -3 -7 1.23
    -11 3 -7 0.68
    12 -3 7 -0.01
    -12 -3 -7 0.05
    -12 3 -7 0.27
    -12 -4 7 0.14
    12 4 -7 0.27
    -12 4 7 0.2
    -11 -4 7 32.97
    -11 4 7 32.63
    11 4 -7 31.69
    -10 -4 7 0.02
    10 4 -7 0.09
    -10 4 7 -0.21
    -9 -4 7 -0.01
    9 -4 -7 0.3
    -9 4 7 -0.01
    9 4 -7 0.07
    -8 -4 7 12.82
    8 -4 -7 10.33
    8 4 -7 11.34
    -8 4 7 12.26
    7 -4 -7 6.58
    -7 -4 7 5.42
    -7 4 7 7.08
    7 4 -7 6.85
    6 -4 -7 0.14
    -6 -4 7 -0.12
    6 4 -7 0.16
    -6 4 7 0.15
    -5 -4 7 0.41
    5 -4 -7 0.37
    5 4 -7 0.56
    -5 4 7 0.25
    -4 -4 7 92.38
    4 -4 -7 92.17
    4 4 -7 93.58
    -4 4 7 91.08
    3 -4 -7 11.14
    -3 -4 7 10.37
    3 4 -7 11.56
    -3 4 7 10.32
    -2 -4 7 4.49
    2 -4 -7 4.69
    -2 4 7 5.44
    2 4 -7 5.55
    1 -4 -7 1.04
    -1 -4 7 1.31
    1 4 -7 1.48
    1 4 -7 1.57
    -1 4 7 1.63
    0 -4 -7 1.82
    0 -4 7 1.55
    0 4 7 1.33
    0 4 -7 1.31
    0 4 -7 1.56
    1 -4 7 5.93
    -1 -4 -7 5.79
    1 4 7 7.13
    -1 4 -7 6
    -1 4 -7 6.51
    -2 -4 -7 14.81
    -2 -4 -7 14.49
    2 -4 7 15.63
    2 4 7 15.15
    -2 4 -7 14.2
    -3 -4 -7 35.75
    -3 -4 -7 37.44
    3 -4 7 38.42
    3 4 7 38.74
    -3 4 -7 35.76
    -4 -4 -7 3.07
    -4 -4 -7 3.6
    4 -4 7 3.03
    4 4 7 2.59
    -4 4 -7 2.96
    -5 -4 -7 4.45
    5 -4 7 3.67
    -5 -4 -7 3.11
    5 4 7 3.56
    -5 4 -7 4.06
    6 -4 7 4.08
    -6 -4 -7 5.1
    -6 -4 -7 4.7
    -6 4 -7 5.18
    -7 -4 -7 20.03
    7 -4 7 19.13
    -7 -4 -7 20.9
    7 4 7 19.61
    -7 4 -7 20.03
    8 -4 7 6.21
    -8 -4 -7 7.69
    -8 -4 -7 7.14
    -8 4 -7 6.52
    8 4 7 6.78
    -9 -4 -7 0.12
    9 -4 7 0.42
    -9 -4 -7 0.64
    -9 4 -7 -0.04
    9 4 7 0.03
    -10 -4 -7 9.57
    -10 -4 -7 11.15
    10 -4 7 11.97
    -10 4 -7 9.86
    10 4 7 8.99
    11 -4 7 2.64
    -11 -4 -7 2.45
    -11 4 -7 2.27
    11 4 7 2.39
    -10 -5 7 7.77
    -10 5 7 9.2
    10 5 -7 8.91
    -9 -5 7 4.66
    -9 5 7 3.21
    9 5 -7 3.61
    -8 -5 7 0.56
    8 -5 -7 0.63
    -8 5 7 0.35
    8 5 -7 0.69
    -7 -5 7 3.6
    7 -5 -7 4.8
    7 5 -7 3.67
    -7 5 7 3.57
    6 -5 -7 14.77
    -6 -5 7 13.96
    6 5 -7 16.2
    -6 5 7 15.5
    -5 -5 7 1.69
    5 -5 -7 1.43
    -5 5 7 1.41
    5 5 -7 1.03
    4 -5 -7 0.25
    -4 -5 7 0.09
    -4 5 7 0
    4 5 -7 -0.14
    3 -5 -7 3.68
    -3 -5 7 4.6
    3 5 -7 4.18
    -3 5 7 4.03
    -2 -5 7 17.12
    2 -5 -7 16.7
    -2 5 7 16.34
    2 5 -7 16.69
    -1 -5 7 0.05
    1 -5 -7 0.05
    -1 5 7 -0.03
    1 5 -7 0.12
    0 -5 7 0.27
    0 -5 -7 0.2
    0 5 7 0.2
    0 5 -7 0.13
    -1 -5 -7 23.01
    1 -5 7 22.34
    -1 5 -7 21.48
    1 5 7 22.87
    2 -5 7 0.47
    -2 -5 -7 0.9
    2 5 7 0.93
    -2 5 -7 0.81
    3 -5 7 -0.16
    -3 -5 -7 0.03
    -3 5 -7 0.11
    3 5 7 -0.04
    -4 -5 -7 11.3
    4 -5 7 11.7
    -4 5 -7 11.86
    5 -5 7 0.23
    -5 -5 -7 0.11
    -5 5 -7 0.22
    -6 -5 -7 7.61
    -6 -5 -7 6.94
    6 -5 7 7.8
    -6 5 -7 8.19
    -7 -5 -7 0.1
    7 -5 7 0.03
    -7 -5 -7 0.01
    7 5 7 0.12
    -7 5 -7 0.3
    8 -5 7 5.23
    -8 -5 -7 6.02
    -8 -5 -7 6.07
    8 5 7 5.51
    -8 5 -7 5.6
    9 -5 7 0.59
    -9 -5 -7 0.23
    -9 -5 -7 0.68
    -9 5 -7 0.39
    9 5 7 0.66
    -10 -5 -7 0.19
    10 -5 7 -0.08
    -10 -5 -7 0.82
    -10 5 -7 0.24
    10 5 7 0.53
    -8 -6 7 0.54
    -8 6 7 0.64
    8 6 -7 0.35
    -7 -6 7 1.71
    7 6 -7 1.77
    -7 6 7 2.46
    6 -6 -7 6.32
    -6 -6 7 5.99
    -6 6 7 5.71
    6 6 -7 7.25
    5 -6 -7 7.64
    -5 -6 7 6.63
    -5 6 7 5.78
    5 6 -7 5.54
    -4 -6 7 1.22
    4 -6 -7 2.11
    -4 6 7 1.92
    4 6 -7 2.06
    3 -6 -7 1.72
    -3 -6 7 1.69
    3 6 -7 1.41
    -3 6 7 2.16
    2 -6 -7 7.51
    -2 -6 7 8.31
    2 6 -7 7.73
    -2 6 7 8.33
    1 -6 -7 0.31
    -1 -6 7 0.52
    1 6 -7 0.13
    -1 6 7 0.4
    0 -6 -7 4.36
    0 -6 7 3.89
    0 6 7 3.84
    1 -6 7 6.95
    -1 -6 -7 7.73
    1 6 7 7.17
    2 -6 7 34.38
    -2 -6 -7 31.02
    -3 -6 -7 0.9
    3 -6 7 0.73
    -3 6 -7 0.71
    4 -6 7 3.69
    -4 -6 -7 4.09
    -4 6 -7 3.84
    -5 -6 -7 14.81
    5 -6 7 12.77
    -5 6 -7 14.73
    6 -6 7 2.35
    -6 -6 -7 1.74
    6 6 7 2.29
    -6 6 -7 1.77
    -7 -6 -7 2.15
    7 -6 7 1.01
    -7 6 -7 1.35
    7 6 7 2.37
    -8 -6 -7 0.13
    8 -6 7 -0.03
    -8 6 -7 -0.04
    8 6 7 0
    -5 -7 7 -0.17
    5 -7 -7 0.05
    5 7 -7 0.24
    -5 7 7 -0.05
    -4 -7 7 0.12
    4 -7 -7 0.03
    -4 7 7 0.57
    4 7 -7 0.46
    -3 -7 7 0.91
    3 -7 -7 0.96
    3 7 -7 0.49
    -3 7 7 1.17
    -2 -7 7 0.4
    2 -7 -7 0.37
    -2 7 7 0.31
    -1 -7 7 1.52
    1 -7 -7 1.36
    0 -7 -7 0.95
    0 -7 7 0.79
    1 -7 7 4.78
    -1 -7 -7 6.5
    2 -7 7 4.7
    -2 -7 -7 3.97
    3 -7 7 0.14
    -3 -7 -7 0.29
    -4 -7 -7 0.12
    4 -7 7 0.01
    -5 -7 -7 4.36
    5 7 7 6.1
    14 0 -8 4.96
    13 0 -8 0
    12 0 -8 1.01
    11 0 -8 -0.06
    10 0 -8 54
    -9 0 8 -0.04
    9 0 -8 0.07
    -9 0 8 -0.02
    -8 0 8 1.96
    -8 0 8 2.43
    8 0 -8 1.4
    -7 0 8 0.01
    -7 0 8 0.02
    7 0 -8 0.02
    -6 0 8 6.68
    6 0 -8 6
    -6 0 8 7.09
    -5 0 8 0.01
    5 0 -8 -0.06
    -5 0 8 0.07
    4 0 -8 17.17
    -4 0 8 18.59
    -4 0 8 18.42
    -3 0 8 0.07
    3 0 -8 0
    3 0 -8 -0.05
    -3 0 8 -0.12
    -2 0 8 11.69
    -2 0 8 10.98
    2 0 -8 11.32
    2 0 -8 10.76
    -1 0 8 0.01
    1 0 -8 0.09
    1 0 -8 -0.03
    0 0 -8 164.02
    0 0 8 164.13
    0 0 -8 164.47
    -1 0 -8 -0.03
    -1 0 -8 -0.04
    1 0 8 0
    2 0 8 57.85
    -2 0 -8 59.87
    -2 0 -8 57.98
    3 0 8 0.04
    -3 0 -8 0.03
    -3 0 -8 0.02
    -4 0 -8 551.13
    4 0 8 566.49
    -4 0 -8 568.35
    -5 0 -8 0.01
    5 0 8 0
    -5 0 -8 -0.01
    -5 0 -8 0.07
    6 0 8 0.05
    -6 0 -8 -0.06
    -6 0 -8 0.2
    -6 0 -8 0.28
    -7 0 -8 0.01
    7 0 8 -0.02
    -7 0 -8 -0.01
    -8 0 -8 135.65
    -8 0 -8 137.18
    8 0 8 140.13
    9 0 8 0.01
    -9 0 -8 -0.12
    -9 0 -8 0.12
    10 0 8 0.75
    -10 0 -8 0.79
    -10 0 -8 1.04
    -11 0 -8 0.23
    -11 0 -8 0.5
    11 0 8 0.17
    -12 0 -8 0.01
    12 0 8 0
    -12 0 -8 0.18
    -13 0 -8 0.2
    13 0 8 0.02
    -13 0 -8 -0.01
    14 1 -8 0.9
    -13 -1 8 2.32
    13 -1 -8 1.77
    13 1 -8 1.76
    12 -1 -8 -0.05
    -12 -1 8 0
    12 1 -8 0.06
    11 -1 -8 44.74
    -11 -1 8 44.34
    11 1 -8 43.14
    -11 1 8 41.6
    -10 -1 8 21.97
    10 -1 -8 22.01
    -10 1 8 22.84
    10 1 -8 22.36
    9 -1 -8 2.09
    -9 -1 8 1.77
    -9 1 8 1.69
    9 1 -8 2.06
    8 -1 -8 41.97
    -8 -1 8 40.71
    8 1 -8 44.6
    -8 1 8 41.55
    -7 -1 8 26.79
    7 -1 -8 24.94
    -7 -1 8 27.05
    -7 1 8 27.15
    7 1 -8 26.28
    -6 -1 8 5.95
    6 -1 -8 5.14
    -6 -1 8 5.62
    6 1 -8 5.79
    -6 1 8 6.27
    -5 -1 8 51.24
    5 -1 -8 50.76
    -5 -1 8 52.4
    5 1 -8 52.26
    -5 1 8 50.2
    -5 1 8 55.73
    4 -1 -8 44.48
    -4 -1 8 43.36
    -4 -1 8 44.7
    4 1 -8 43.74
    -4 1 8 41.14
    4 1 -8 42.21
    -4 1 8 44.93
    -3 -1 8 20.51
    3 -1 -8 18.69
    -3 -1 8 20.64
    -3 1 8 19.02
    3 1 -8 19.2
    3 1 -8 18.9
    -3 1 8 20.24
    2 -1 -8 58.68
    -2 -1 8 56.71
    2 -1 -8 57.26
    -2 1 8 59.75
    2 1 -8 55.63
    -2 1 8 58.03
    2 1 -8 59.98
    -1 -1 8 46.36
    1 -1 -8 47.28
    1 -1 -8 48.6
    -1 1 8 47.7
    1 1 -8 49.16
    -1 1 8 49.43
    1 1 -8 47
    0 -1 -8 59.46
    0 -1 8 59.83
    0 -1 -8 63.12
    0 1 -8 60.61
    0 1 8 64.76
    0 1 -8 60.8
    0 1 8 62.25
    1 -1 8 12.59
    -1 -1 -8 14.14
    -1 -1 -8 13.57
    -1 1 -8 13.28
    1 1 8 13.4
    -1 1 -8 13.43
    -2 -1 -8 77.11
    -2 -1 -8 76.56
    -2 -1 -8 75.34
    2 -1 8 72.89
    2 1 8 78.09
    -2 1 -8 72.68
    -2 1 -8 79.03
    -3 -1 -8 -0.04
    -3 -1 -8 -0.04
    -3 -1 -8 -0.13
    3 -1 8 -0.06
    3 1 8 -0.01
    -3 1 -8 -0.03
    -3 1 -8 0.02
    4 -1 8 13.31
    -4 -1 -8 13.69
    -4 -1 -8 13.08
    -4 -1 -8 12.48
    -4 1 -8 12.69
    -4 1 -8 13.82
    4 1 8 13.18
    -5 -1 -8 2.56
    -5 -1 -8 3.05
    5 -1 8 2.93
    -5 -1 -8 2.55
    -5 1 -8 2.76
    5 1 8 3.34
    6 -1 8 8
    -6 -1 -8 7.51
    -6 -1 -8 8.52
    -6 -1 -8 7.66
    -6 1 -8 7.63
    6 1 8 8.13
    -7 -1 -8 0.2
    -7 -1 -8 0.22
    -7 -1 -8 0.08
    7 -1 8 0.18
    7 1 8 0.05
    -7 1 -8 0.6
    -8 -1 -8 2.58
    -8 -1 -8 2.46
    8 -1 8 2.13
    -8 1 -8 2.63
    8 1 8 2.35
    -9 -1 -8 2.56
    -9 -1 -8 3.23
    9 -1 8 2.82
    9 1 8 3.32
    -9 1 -8 3.36
    -9 1 -8 2.6
    10 -1 8 0.69
    -10 -1 -8 0.34
    -10 -1 -8 0.47
    10 1 8 0.15
    -10 1 -8 0.66
    -10 1 -8 0.46
    -11 -1 -8 0.55
    11 -1 8 0.34
    -11 -1 -8 0.53
    -11 1 -8 0.22
    11 1 8 0.22
    -11 1 -8 0.28
    -12 -1 -8 2.99
    -12 1 -8 4.27
    12 1 8 3.51
    -12 1 -8 4.85
    -13 -1 -8 -0.03
    13 -1 8 -0.18
    13 1 8 0.39
    -13 1 -8 0.19
    -13 1 -8 0.02
    -13 -2 8 1.76
    13 2 -8 2.83
    -13 2 8 1.14
    -12 -2 8 0.23
    12 -2 -8 0.03
    -12 2 8 0.29
    12 2 -8 0.26
    11 -2 -8 0.65
    -11 -2 8 1.05
    -11 2 8 0.59
    11 2 -8 0.53
    10 -2 -8 5.99
    -10 -2 8 5.57
    -10 2 8 6.66
    10 2 -8 6.92
    -9 -2 8 29.61
    9 -2 -8 25.46
    -9 2 8 29.36
    9 2 -8 26.58
    -8 -2 8 1.25
    8 -2 -8 0.98
    -8 2 8 0.76
    8 2 -8 0.97
    -7 -2 8 0.21
    7 -2 -8 0.06
    7 2 -8 0.22
    -7 2 8 0.11
    6 -2 -8 2.19
    -6 -2 8 1
    6 2 -8 1.89
    -6 2 8 1.18
    -5 -2 8 21.04
    -5 -2 8 20.95
    5 -2 -8 20.34
    5 2 -8 18.6
    -5 2 8 18.98
    4 -2 -8 3.45
    -4 -2 8 4.01
    -4 -2 8 3.5
    -4 2 8 3.98
    4 2 -8 4.04
    4 2 -8 3.64
    3 -2 -8 0.83
    -3 -2 8 1.21
    3 2 -8 0.86
    3 2 -8 0.6
    -3 2 8 0.26
    -2 -2 8 31.61
    2 -2 -8 32.63
    2 2 -8 33.34
    2 2 -8 34.12
    -2 2 8 32.07
    -1 -2 8 56.31
    1 -2 -8 58.07
    -1 2 8 56.87
    1 2 -8 59.03
    0 -2 8 0.63
    0 -2 -8 0.89
    0 -2 -8 0.71
    0 2 -8 0.72
    0 2 8 0.8
    0 2 -8 0.57
    0 2 8 0.61
    -1 -2 -8 0.24
    -1 -2 -8 0.26
    -1 -2 -8 0
    1 -2 8 0.07
    1 2 8 0.3
    1 2 8 0.1
    -1 2 -8 0.52
    -1 2 -8 0.31
    -2 -2 -8 0.63
    -2 -2 -8 0.85
    2 -2 8 0.91
    -2 -2 -8 0.97
    2 2 8 0.75
    2 2 8 0.55
    -2 2 -8 1.03
    -2 2 -8 0.75
    -3 -2 -8 41.87
    3 -2 8 41.93
    -3 -2 -8 40.43
    -3 -2 -8 40.51
    -3 2 -8 40.91
    -3 2 -8 42.09
    -4 -2 -8 18.87
    -4 -2 -8 19.08
    4 -2 8 18.54
    -4 -2 -8 18.43
    -4 2 -8 18.28
    -5 -2 -8 58.19
    -5 -2 -8 53.15
    5 -2 8 55.19
    -5 -2 -8 56.98
    -5 2 -8 51.97
    6 -2 8 39.93
    -6 -2 -8 42.19
    -6 -2 -8 40.86
    -6 -2 -8 40.34
    -6 2 -8 41.26
    -7 -2 -8 1.22
    -7 -2 -8 0.49
    -7 -2 -8 0.78
    7 -2 8 0.42
    -7 2 -8 0.28
    -8 -2 -8 0.3
    -8 -2 -8 0.41
    -8 -2 -8 0.32
    8 -2 8 0.65
    -8 2 -8 0.31
    8 2 8 0.27
    -9 -2 -8 43.32
    -9 -2 -8 40.61
    9 -2 8 42.94
    -9 -2 -8 43.52
    -9 2 -8 42.32
    10 -2 8 30.6
    -10 -2 -8 31.46
    -10 -2 -8 31.36
    -10 2 -8 28.23
    -11 -2 -8 1.23
    11 -2 8 0.95
    -11 2 -8 1.25
    -12 -2 -8 6.21
    12 -2 8 6.32
    -12 2 -8 5.88
    -13 -2 -8 6.72
    13 -2 8 5.46
    -13 2 -8 4.61
    13 2 8 5.18
    -12 -3 8 3.81
    12 3 -8 5.31
    -11 -3 8 0.18
    11 -3 -8 0.25
    11 3 -8 -0.11
    -11 3 8 -0.08
    10 -3 -8 0.57
    -10 -3 8 0.56
    -10 3 8 0.75
    10 3 -8 0.39
    -9 -3 8 0.42
    9 -3 -8 0.06
    9 3 -8 0.16
    -9 3 8 0.33
    -8 -3 8 0.08
    8 -3 -8 0.09
    -8 3 8 0.05
    8 3 -8 -0.18
    -7 -3 8 1.59
    7 -3 -8 1.2
    7 3 -8 1.5
    -7 3 8 1.04
    -6 -3 8 27.13
    6 -3 -8 26.17
    -6 3 8 26.2
    6 3 -8 26.04
    -5 -3 8 26.71
    5 -3 -8 28.74
    5 3 -8 26.67
    -5 3 8 26.25
    -4 -3 8 18.82
    4 -3 -8 19.55
    -4 3 8 16.89
    4 3 -8 18.62
    -3 -3 8 0.78
    3 -3 -8 0.87
    -3 3 8 1.09
    3 3 -8 0.99
    2 -3 -8 105.97
    -2 -3 8 105.9
    -2 3 8 104.63
    2 3 -8 106.15
    2 3 -8 104.39
    1 -3 -8 0.17
    -1 -3 8 -0.01
    1 3 -8 0.08
    -1 3 8 0.26
    1 3 -8 0.08
    0 -3 -8 1.27
    0 -3 8 1.72
    0 3 8 1.24
    0 3 -8 1.22
    0 3 -8 1.1
    -1 -3 -8 0.81
    1 -3 8 0.77
    -1 3 -8 1.03
    1 3 8 1.14
    -1 3 -8 0.85
    -2 -3 -8 31.95
    -2 -3 -8 29.9
    -2 -3 -8 31.18
    2 -3 8 29.57
    2 3 8 31
    -2 3 -8 32.46
    -2 3 -8 30.62
    -3 -3 -8 22
    3 -3 8 22.42
    -3 -3 -8 21.04
    -3 -3 -8 24.01
    -3 3 -8 22.94
    3 3 8 22.36
    4 -3 8 8.61
    -4 -3 -8 9.03
    -4 -3 -8 8.09
    -4 -3 -8 7.86
    4 3 8 7.37
    -4 3 -8 8.95
    -5 -3 -8 30.24
    5 -3 8 26.32
    -5 -3 -8 27.92
    -5 -3 -8 30.93
    -5 3 -8 31.08
    5 3 8 28.52
    -6 -3 -8 2.2
    -6 -3 -8 2.17
    6 -3 8 2.46
    -6 -3 -8 2.19
    -6 3 -8 2.2
    6 3 8 2.28
    -7 -3 -8 23.75
    -7 -3 -8 22.63
    -7 -3 -8 22.44
    7 -3 8 23.34
    -7 3 -8 24.47
    -8 -3 -8 16.88
    -8 -3 -8 17.39
    -8 -3 -8 16.65
    8 -3 8 15.39
    -8 3 -8 17.21
    8 3 8 18
    -9 -3 -8 -0.02
    9 -3 8 0.1
    -9 -3 -8 0.1
    -9 3 -8 -0.21
    9 3 8 -0.06
    -10 -3 -8 0.67
    -10 -3 -8 1.48
    10 -3 8 1.33
    -10 3 -8 0.6
    -11 -3 -8 3.73
    11 -3 8 2.94
    -11 3 -8 3.75
    12 -3 8 2.85
    -12 -3 -8 1.91
    -12 3 -8 1.31
    -11 -4 8 2.5
    11 4 -8 3.58
    -11 4 8 4.61
    -10 -4 8 0.18
    10 -4 -8 0.14
    10 4 -8 0.14
    -10 4 8 0.33
    -9 -4 8 5.03
    9 -4 -8 6.16
    9 4 -8 6.68
    -9 4 8 7.25
    -8 -4 8 14.62
    8 -4 -8 13.51
    8 4 -8 14.02
    -8 4 8 12.62
    7 -4 -8 0.38
    -7 -4 8 0.5
    -7 4 8 0.68
    7 4 -8 0.3
    6 -4 -8 2.49
    -6 -4 8 2.89
    6 4 -8 3.7
    -6 4 8 2.65
    5 -4 -8 8.2
    -5 -4 8 8.45
    5 4 -8 8.13
    -5 4 8 8.44
    -4 -4 8 53.68
    4 -4 -8 53.05
    4 4 -8 49.4
    -4 4 8 55.43
    -3 -4 8 16.94
    3 -4 -8 16.96
    -3 4 8 16.38
    3 4 -8 18.82
    2 -4 -8 26.94
    -2 -4 8 26.16
    -2 4 8 26.85
    2 4 -8 24.34
    -1 -4 8 1.88
    1 -4 -8 1.66
    1 4 -8 1.84
    -1 4 8 2.14
    1 4 -8 2.23
    0 -4 8 9.41
    0 -4 -8 8.94
    0 4 -8 9.21
    0 4 8 11.59
    0 4 -8 10.25
    1 -4 8 1.76
    -1 -4 -8 1.33
    -1 4 -8 1.12
    -1 4 -8 1.22
    1 4 8 1.65
    2 -4 8 7.59
    -2 -4 -8 7.02
    -2 4 -8 6.45
    2 4 8 8.26
    3 -4 8 3.91
    -3 -4 -8 3.75
    -3 4 -8 3.92
    3 4 8 3.59
    -4 -4 -8 5.16
    4 -4 8 5.58
    -4 4 -8 4.61
    4 4 8 4.58
    -5 -4 -8 29.1
    5 -4 8 31.39
    -5 -4 -8 30.17
    -5 -4 -8 26.54
    -5 4 -8 29.26
    5 4 8 26.11
    -6 -4 -8 8.87
    -6 -4 -8 10.13
    -6 -4 -8 8.59
    6 -4 8 9.1
    -6 4 -8 10.79
    -7 -4 -8 6.3
    7 -4 8 8.05
    -7 -4 -8 7.06
    -7 4 -8 6.72
    -8 -4 -8 1.16
    -8 -4 -8 0.95
    8 -4 8 1.23
    8 4 8 1.06
    -8 4 -8 0.92
    9 -4 8 5.15
    -9 -4 -8 4.91
    -9 -4 -8 5.99
    9 4 8 5.87
    -9 4 -8 5.44
    -10 -4 -8 26.8
    -10 -4 -8 28.1
    10 -4 8 27.13
    -10 4 -8 30.73
    10 4 8 25.55
    -11 -4 -8 0.21
    -11 -4 -8 0.23
    11 -4 8 0.51
    -11 4 -8 0.67
    -10 -5 8 -0.03
    10 5 -8 0
    -10 5 8 -0.15
    -9 -5 8 0.56
    9 5 -8 0.19
    -9 5 8 0.27
    -8 -5 8 3.65
    8 -5 -8 3.76
    8 5 -8 3.91
    -8 5 8 3.63
    -7 -5 8 22.55
    7 -5 -8 23.42
    7 5 -8 21.98
    -7 5 8 22.59
    6 -5 -8 1.24
    -6 -5 8 0.71
    6 5 -8 0.41
    -6 5 8 0.54
    5 -5 -8 3.47
    -5 -5 8 2.32
    -5 5 8 2.62
    5 5 -8 2.65
    -4 -5 8 7.19
    4 -5 -8 8.11
    4 5 -8 7.59
    -4 5 8 7.4
    3 -5 -8 2.02
    -3 -5 8 2
    -3 5 8 2.09
    3 5 -8 1.76
    2 -5 -8 0.06
    -2 -5 8 0.13
    2 5 -8 0.08
    -2 5 8 0.01
    -1 -5 8 5.41
    1 -5 -8 5.16
    1 5 -8 5.19
    -1 5 8 5.64
    0 -5 8 2.01
    0 -5 -8 2.72
    0 5 -8 2.93
    0 5 8 2.55
    1 -5 8 29.6
    -1 -5 -8 31.68
    1 5 8 30.32
    -1 5 -8 31.59
    -2 -5 -8 0.35
    2 -5 8 0.53
    2 5 8 0.05
    -2 5 -8 -0.04
    3 -5 8 3.23
    -3 -5 -8 2.75
    -3 5 -8 3.1
    3 5 8 3.22
    4 -5 8 1.8
    -4 -5 -8 1.87
    -4 5 -8 1.44
    5 -5 8 1.13
    -5 -5 -8 0.66
    -5 5 -8 1.46
    -6 -5 -8 0.84
    6 -5 8 0.74
    -6 5 -8 0.81
    -7 -5 -8 3.32
    7 -5 8 3.02
    -7 5 -8 2.83
    -8 -5 -8 15.4
    8 -5 8 14.09
    8 5 8 14.75
    -8 5 -8 14.02
    -9 -5 -8 0.58
    9 -5 8 0.63
    -9 5 -8 -0.04
    9 5 8 0.54
    -10 -5 -8 2.78
    10 -5 8 2.85
    -10 -5 -8 2.61
    -10 5 -8 1.9
    10 5 8 2.89
    -8 -6 8 1
    8 6 -8 0.45
    -8 6 8 1.22
    -7 -6 8 29.05
    7 -6 -8 27.87
    7 6 -8 29.64
    -7 6 8 29.55
    6 -6 -8 7.51
    -6 -6 8 7.27
    6 6 -8 7.74
    -6 6 8 7.07
    5 -6 -8 0.14
    -5 -6 8 -0.01
    -5 6 8 0.23
    5 6 -8 -0.02
    -4 -6 8 5.59
    4 -6 -8 5
    4 6 -8 5.16
    -4 6 8 5.44
    3 -6 -8 33.12
    -3 -6 8 34.74
    -3 6 8 31.66
    3 6 -8 29.88
    2 -6 -8 0.24
    -2 -6 8 0.59
    2 6 -8 0.33
    -2 6 8 0.13
    1 -6 -8 1.84
    -1 -6 8 2.27
    -1 6 8 1.45
    0 -6 8 17.5
    0 -6 -8 15.88
    0 6 8 19.2
    1 -6 8 8.31
    -1 -6 -8 7.74
    1 6 8 10.21
    2 -6 8 0.07
    -2 -6 -8 0
    -3 -6 -8 0.18
    3 -6 8 0.11
    -3 6 -8 0.32
    4 -6 8 7.74
    -4 -6 -8 7.19
    -4 6 -8 7.24
    -5 -6 -8 0.09
    5 -6 8 0.18
    -5 6 -8 -0.07
    -6 -6 -8 0.59
    6 -6 8 0.17
    -6 6 -8 0.35
    7 -6 8 1.21
    -7 -6 -8 1.1
    7 6 8 1.46
    -7 6 -8 0.96
    -4 -7 8 0.48
    4 -7 -8 0
    -4 7 8 -0.08
    4 7 -8 0.18
    3 -7 -8 -0.06
    -3 -7 8 -0.06
    -3 7 8 0.02
    3 7 -8 -0.05
    -2 -7 8 0
    2 -7 -8 -0.14
    -2 7 8 -0.02
    1 -7 -8 0.43
    -1 -7 8 0.47
    -1 7 8 0.67
    0 -7 -8 0.33
    0 -7 8 0.58
    -1 -7 -8 5.01
    1 -7 8 4.2
    -2 -7 -8 16.31
    2 -7 8 16.31
    -3 -7 -8 0.03
    3 -7 8 0.12
    -4 -7 -8 0.52
    4 -7 8 0.35
    13 0 -9 0.06
    12 0 -9 0.11
    11 0 -9 3.14
    10 0 -9 -0.03
    9 0 -9 -0.14
    -9 0 9 -0.01
    -8 0 9 -0.04
    8 0 -9 -0.05
    -7 0 9 23.88
    -7 0 9 23.87
    7 0 -9 23.96
    6 0 -9 -0.02
    -6 0 9 -0.03
    -6 0 9 0.05
    5 0 -9 28.77
    -5 0 9 34.31
    -5 0 9 34.66
    -4 0 9 0.02
    4 0 -9 0.15
    -4 0 9 0.07
    3 0 -9 21.3
    -3 0 9 20.3
    3 0 -9 21.37
    -3 0 9 22.03
    2 0 -9 -0.02
    -2 0 9 -0.06
    2 0 -9 0.01
    -2 0 9 -0.03
    -1 0 9 4.42
    1 0 -9 3.86
    1 0 -9 4.4
    0 0 9 -0.02
    0 0 -9 0.03
    0 0 -9 -0.01
    1 0 9 21.01
    -1 0 -9 20.92
    -1 0 -9 21
    -2 0 -9 0
    -2 0 -9 0.08
    2 0 9 0.01
    -3 0 -9 2.04
    -3 0 -9 1.04
    3 0 9 1.54
    -4 0 -9 -0.04
    4 0 9 0.06
    -4 0 -9 -0.01
    -5 0 -9 4.91
    5 0 9 5.2
    -5 0 -9 4.81
    -6 0 -9 0.04
    -6 0 -9 -0.06
    6 0 9 0.07
    -7 0 -9 58.56
    -7 0 -9 59.04
    7 0 9 58.11
    -8 0 -9 0.09
    -8 0 -9 -0.13
    8 0 9 0.11
    -9 0 -9 14.27
    -9 0 -9 13.43
    9 0 9 12.13
    -10 0 -9 0.18
    -10 0 -9 0.13
    10 0 9 -0.04
    -11 0 -9 48.51
    11 0 9 46.76
    -11 0 -9 47.36
    -12 0 -9 0.41
    12 0 9 -0.07
    -12 0 -9 0.07
    13 0 9 1.41
    -13 0 -9 1.21
    -13 0 -9 1.51
    13 -1 -9 4.26
    13 1 -9 2.29
    12 -1 -9 3.61
    12 1 -9 2.94
    11 -1 -9 2.75
    -11 -1 9 3.45
    11 1 -9 3.27
    -11 1 9 2.56
    10 -1 -9 33.07
    -10 -1 9 32.37
    -10 1 9 34.6
    10 1 -9 33.1
    9 -1 -9 0.12
    -9 -1 9 0.03
    9 1 -9 -0.14
    -9 1 9 -0.02
    8 -1 -9 9.89
    -8 -1 9 9.85
    -8 1 9 10.33
    8 1 -9 9.41
    -7 -1 9 10.44
    7 -1 -9 9.49
    -7 -1 9 10.27
    -7 1 9 10.54
    7 1 -9 8.73
    -6 -1 9 18.9
    6 -1 -9 17.81
    -6 -1 9 19.18
    -6 1 9 19.77
    6 1 -9 19.97
    -5 -1 9 67.63
    -5 -1 9 66.61
    5 -1 -9 67.13
    5 1 -9 67.15
    -5 1 9 67.68
    4 -1 -9 19.3
    -4 -1 9 18.33
    -4 -1 9 21.15
    -4 1 9 19.39
    4 1 -9 19
    4 1 -9 20.05
    -3 -1 9 5.02
    3 -1 -9 4.21
    -3 -1 9 3.98
    -3 1 9 4.2
    3 1 -9 4.29
    3 1 -9 4.37
    2 -1 -9 12.83
    2 -1 -9 12.56
    -2 -1 9 12.29
    -2 1 9 10.79
    2 1 -9 12.89
    2 1 -9 12.77
    1 -1 -9 225.99
    -1 -1 9 232.15
    1 -1 -9 227.75
    -1 1 9 232.46
    1 1 -9 232.71
    -1 1 9 227.17
    1 1 -9 228.21
    0 -1 -9 10.74
    0 -1 -9 10.13
    0 -1 9 9.85
    0 1 -9 10.49
    0 1 9 11.53
    0 1 -9 10.54
    0 1 9 10.69
    -1 -1 -9 20.02
    -1 -1 -9 20.63
    1 -1 9 20.99
    1 1 9 19.93
    -1 1 -9 21.37
    -1 1 -9 20.5
    -2 -1 -9 0.73
    2 -1 9 0.73
    -2 -1 -9 0.75
    -2 1 -9 1.03
    2 1 9 0.93
    -2 1 -9 0.87
    -3 -1 -9 0.15
    -3 -1 -9 0.02
    3 -1 9 0.11
    -3 -1 -9 0.25
    3 1 9 0.3
    -3 1 -9 0.19
    -3 1 -9 0.04
    -4 -1 -9 21.07
    4 -1 9 20.6
    -4 -1 -9 21.46
    -4 -1 -9 20.82
    4 1 9 22.16
    -4 1 -9 21.03
    -4 1 -9 20.96
    -5 -1 -9 23.64
    -5 -1 -9 25.04
    -5 -1 -9 24.69
    5 -1 9 23.32
    -5 1 -9 23.76
    5 1 9 23.42
    -6 -1 -9 0.01
    -6 -1 -9 -0.04
    -6 -1 -9 0.1
    6 -1 9 -0.08
    6 1 9 0.07
    -6 1 -9 0.08
    7 -1 9 1.31
    -7 -1 -9 1.68
    -7 -1 -9 1.52
    -7 -1 -9 1.06
    -7 1 -9 1.73
    7 1 9 1.5
    -8 -1 -9 -0.05
    -8 -1 -9 0.06
    8 -1 9 0.05
    -8 1 -9 0.18
    8 1 9 -0.04
    -9 -1 -9 1.67
    -9 -1 -9 1.83
    9 -1 9 2.11
    -9 1 -9 1.69
    9 1 9 2.46
    -10 -1 -9 2.26
    -10 -1 -9 3.14
    10 -1 9 3.33
    10 1 9 2.93
    -10 1 -9 2.74
    -11 -1 -9 2.18
    -11 -1 -9 2.64
    11 -1 9 2.31
    11 1 9 2.46
    -11 1 -9 1.44
    12 -1 9 0.32
    -12 -1 -9 0.42
    -12 -1 -9 0.13
    12 1 9 0.41
    -12 1 -9 0.53
    13 -1 9 1.51
    -13 -1 -9 0.6
    13 1 9 2.06
    -13 1 -9 1.16
    -13 -2 9 6.3
    13 -2 -9 6.06
    13 2 -9 6.47
    -12 -2 9 0.25
    12 -2 -9 0.14
    -12 2 9 -0.05
    12 2 -9 -0.07
    -11 -2 9 -0.09
    11 -2 -9 -0.01
    -11 2 9 0
    11 2 -9 -0.22
    10 -2 -9 0.1
    -10 -2 9 0.17
    -10 2 9 0.17
    10 2 -9 0.19
    -9 -2 9 1.83
    9 -2 -9 1.79
    -9 2 9 2.27
    9 2 -9 2.76
    8 -2 -9 1.81
    -8 -2 9 2.54
    8 2 -9 2.01
    -8 2 9 2.11
    -7 -2 9 7.76
    7 -2 -9 6.74
    7 2 -9 7.2
    -7 2 9 7.47
    6 -2 -9 18.57
    -6 -2 9 16.42
    6 2 -9 18.28
    -6 2 9 19.08
    -5 -2 9 4.65
    5 -2 -9 3.98
    -5 -2 9 4.77
    -5 2 9 4.77
    5 2 -9 4.71
    -4 -2 9 2.92
    -4 -2 9 2.22
    4 -2 -9 2.97
    4 2 -9 3.15
    -4 2 9 2.65
    4 2 -9 3.25
    -3 -2 9 14.41
    3 -2 -9 16
    3 2 -9 13.88
    -3 2 9 13.47
    3 2 -9 14.41
    -2 -2 9 53.08
    2 -2 -9 50.92
    2 2 -9 50.71
    2 2 -9 51.93
    -2 2 9 51.5
    1 -2 -9 33.53
    -1 -2 9 35.49
    -1 2 9 34.77
    1 2 -9 35.32
    1 2 -9 35.62
    0 -2 -9 7.93
    0 -2 9 8.23
    0 -2 -9 8.06
    0 2 9 8.21
    0 2 -9 7.68
    0 2 -9 7.85
    -1 -2 -9 18.3
    1 -2 9 19.54
    -1 -2 -9 19.03
    -1 2 -9 20.94
    1 2 9 17.67
    -1 2 -9 18.75
    -2 -2 -9 39.23
    2 -2 9 36.16
    -2 -2 -9 39.78
    -2 -2 -9 38.36
    2 2 9 38.88
    -2 2 -9 39.13
    -2 2 -9 37.13
    2 2 9 38.63
    -3 -2 -9 0.78
    -3 -2 -9 0.63
    -3 -2 -9 1
    3 -2 9 1.51
    -3 2 -9 0.81
    3 2 9 0.94
    4 -2 9 15.77
    -4 -2 -9 16.66
    -4 -2 -9 16.5
    -4 -2 -9 16.76
    4 2 9 15.84
    -4 2 -9 16.61
    5 -2 9 86.98
    -5 -2 -9 84.61
    -5 -2 -9 87.59
    -5 -2 -9 84.56
    -5 2 -9 87.95
    6 -2 9 57.56
    -6 -2 -9 55.18
    -6 -2 -9 55.52
    -6 -2 -9 56.09
    -6 2 -9 56.64
    -7 -2 -9 1.32
    -7 -2 -9 0.74
    -7 -2 -9 1.09
    7 -2 9 0.92
    -7 2 -9 1.05
    8 -2 9 0.06
    -8 -2 -9 -0.08
    -8 -2 -9 0.23
    -8 -2 -9 0.2
    -8 2 -9 0.04
    -9 -2 -9 0.79
    -9 -2 -9 0.13
    9 -2 9 0.33
    -9 2 -9 0.23
    -10 -2 -9 3.14
    10 -2 9 3.23
    -10 -2 -9 3.52
    -10 2 -9 3.62
    11 -2 9 0.05
    -11 -2 -9 0.08
    -11 2 -9 0.44
    11 2 9 0.06
    -12 -2 -9 8.47
    12 -2 9 9.25
    12 2 9 9.75
    -12 2 -9 8.97
    -12 -3 9 1.81
    -12 3 9 1.43
    12 3 -9 2.14
    -11 -3 9 17.86
    11 -3 -9 17.08
    -11 3 9 16.48
    11 3 -9 16.29
    -10 -3 9 0.07
    10 -3 -9 -0.03
    -10 3 9 0.01
    10 3 -9 -0.02
    -9 -3 9 13.76
    9 -3 -9 10.36
    9 3 -9 11.27
    -9 3 9 9.16
    8 -3 -9 0.42
    -8 -3 9 0.23
    8 3 -9 0.45
    -8 3 9 0.35
    -7 -3 9 65.39
    7 -3 -9 64
    -7 3 9 61.31
    7 3 -9 63.26
    -6 -3 9 9.24
    6 -3 -9 9.85
    6 3 -9 9.91
    -6 3 9 8.72
    -5 -3 9 12.65
    5 -3 -9 13.61
    -5 3 9 13.03
    5 3 -9 14
    -4 -3 9 0.09
    4 -3 -9 0.24
    4 3 -9 0.2
    -4 3 9 0.17
    3 -3 -9 0.05
    -3 -3 9 0.06
    3 3 -9 0.1
    -3 3 9 0.09
    -2 -3 9 26.73
    2 -3 -9 26.28
    2 3 -9 25.16
    2 3 -9 26.39
    -2 3 9 25.84
    1 -3 -9 0.7
    -1 -3 9 1.05
    1 3 -9 0.96
    -1 3 9 0.58
    1 3 -9 0.84
    0 -3 -9 0.56
    0 -3 9 0.49
    0 3 -9 0.35
    0 3 -9 0.32
    0 3 9 0.46
    1 -3 9 25.28
    -1 -3 -9 25.64
    -1 3 -9 26.71
    -1 3 -9 27.03
    1 3 9 25.71
    2 -3 9 10.47
    -2 -3 -9 9.49
    -2 -3 -9 11.02
    2 3 9 10.04
    -2 3 -9 11.21
    -3 -3 -9 1.4
    -3 -3 -9 1.56
    3 -3 9 1.74
    -3 -3 -9 1.6
    3 3 9 0.99
    -3 3 -9 1.32
    -4 -3 -9 0.31
    -4 -3 -9 0.25
    4 -3 9 0.43
    -4 -3 -9 0.25
    4 3 9 0.15
    -4 3 -9 0.3
    5 -3 9 15.61
    -5 -3 -9 16.32
    -5 -3 -9 16.32
    -5 -3 -9 14.63
    -5 3 -9 16.4
    5 3 9 15.34
    -6 -3 -9 20.14
    6 -3 9 20.94
    -6 -3 -9 19.87
    -6 -3 -9 20.13
    -6 3 -9 20.72
    6 3 9 18.12
    -7 -3 -9 1.83
    7 -3 9 1.86
    -7 -3 -9 1.29
    -7 -3 -9 1.4
    -7 3 -9 1.15
    -8 -3 -9 12.33
    -8 -3 -9 13.48
    -8 -3 -9 11.12
    8 -3 9 11.08
    8 3 9 11.57
    -8 3 -9 11.05
    9 -3 9 5.22
    -9 -3 -9 7.15
    -9 -3 -9 5.63
    -9 3 -9 6.57
    10 -3 9 6.12
    -10 -3 -9 5.62
    -10 3 -9 5.43
    -11 -3 -9 0.93
    11 -3 9 0.84
    -11 3 -9 0.61
    12 -3 9 4.89
    -12 -3 -9 3.84
    -12 3 -9 3.86
    -11 -4 9 5.95
    -11 4 9 6.45
    11 4 -9 5.09
    10 -4 -9 -0.1
    -10 -4 9 -0.16
    10 4 -9 0.2
    -10 4 9 0.07
    -9 -4 9 7.11
    9 -4 -9 8.01
    -9 4 9 7.35
    9 4 -9 7.72
    -8 -4 9 0.64
    8 -4 -9 0.62
    -8 4 9 0.55
    8 4 -9 0.29
    7 -4 -9 8.96
    -7 -4 9 7.95
    -7 4 9 8.11
    7 4 -9 10.37
    6 -4 -9 9.47
    -6 -4 9 10.85
    6 4 -9 9.21
    -6 4 9 10.25
    5 -4 -9 1.34
    -5 -4 9 1.25
    5 4 -9 1.36
    -5 4 9 1.28
    -4 -4 9 1.75
    4 -4 -9 2.19
    -4 4 9 2.69
    4 4 -9 2.5
    -3 -4 9 7.89
    3 -4 -9 8.53
    3 4 -9 6.65
    -3 4 9 7.54
    -2 -4 9 12.21
    2 -4 -9 11.71
    2 4 -9 11.68
    -2 4 9 13.21
    1 -4 -9 12.03
    -1 -4 9 13.71
    -1 4 9 14.87
    1 4 -9 12.58
    0 -4 9 80.34
    0 -4 -9 80.15
    0 4 -9 78.31
    0 4 -9 74.76
    0 4 9 75.09
    1 -4 9 8.55
    -1 -4 -9 10.55
    1 4 9 9.88
    -1 4 -9 8.23
    -2 -4 -9 18.88
    2 -4 9 20.74
    -2 4 -9 19.41
    2 4 9 17.9
    -3 -4 -9 9.08
    3 -4 9 8.6
    -3 4 -9 7.61
    3 4 9 9.25
    -4 -4 -9 9.37
    4 -4 9 9.04
    -4 4 -9 7.99
    4 4 9 8.35
    -5 -4 -9 5.22
    -5 -4 -9 6.92
    5 -4 9 5.73
    -5 4 -9 6.45
    5 4 9 7.01
    -6 -4 -9 7.65
    -6 -4 -9 8.68
    6 -4 9 7.78
    -6 4 -9 7.91
    -7 -4 -9 0.26
    -7 -4 -9 0.16
    7 -4 9 0.63
    -7 4 -9 0.75
    -8 -4 -9 -0.09
    -8 -4 -9 -0.01
    8 -4 9 0.02
    8 4 9 -0.06
    -8 4 -9 -0.1
    -9 -4 -9 0.11
    -9 -4 -9 0.14
    9 -4 9 0.01
    9 4 9 -0.09
    -9 4 -9 0.03
    -10 -4 -9 13.19
    -10 -4 -9 12.93
    10 -4 9 13.92
    -10 4 -9 11.99
    -11 -4 -9 0.42
    11 -4 9 -0.01
    -11 4 -9 0.47
    -10 -5 9 0.19
    10 5 -9 0.17
    -10 5 9 0.23
    -9 -5 9 3.53
    9 -5 -9 3.6
    -9 5 9 2.15
    9 5 -9 2.56
    8 -5 -9 -0.1
    -8 -5 9 0.14
    -8 5 9 -0.13
    8 5 -9 0.01
    7 -5 -9 0.13
    -7 -5 9 0.39
    -7 5 9 0.21
    7 5 -9 0.48
    6 -5 -9 0.17
    -6 -5 9 0.07
    6 5 -9 0.15
    -6 5 9 -0.07
    -5 -5 9 8.07
    5 -5 -9 8.01
    5 5 -9 8.2
    -5 5 9 9.48
    -4 -5 9 5.49
    4 -5 -9 5.77
    -4 5 9 6.07
    4 5 -9 5.62
    -3 -5 9 7.24
    3 -5 -9 9.45
    -3 5 9 8.35
    3 5 -9 7.4
    -2 -5 9 0.07
    2 -5 -9 -0.06
    2 5 -9 0.16
    -2 5 9 0.15
    1 -5 -9 28.66
    -1 -5 9 30.6
    -1 5 9 29.6
    1 5 -9 28.39
    0 -5 -9 0.05
    0 -5 9 0.17
    0 5 9 -0.19
    -1 -5 -9 3.88
    1 -5 9 4.35
    1 5 9 3.24
    -2 -5 -9 7.29
    2 -5 9 6.66
    2 5 9 7.21
    -2 5 -9 5.63
    3 -5 9 14.39
    -3 -5 -9 13.76
    3 5 9 14.66
    -3 5 -9 14.62
    4 -5 9 17.52
    -4 -5 -9 16.68
    -4 5 -9 17.82
    -5 -5 -9 1.13
    5 -5 9 0.9
    -5 5 -9 0.71
    -6 -5 -9 10.12
    6 -5 9 11.14
    -6 5 -9 11.09
    -7 -5 -9 10.12
    7 -5 9 10.69
    -7 5 -9 9.13
    -8 -5 -9 0.9
    8 -5 9 0.6
    -8 5 -9 0.54
    8 5 9 0.56
    9 -5 9 0.38
    -9 -5 -9 0.42
    9 5 9 0.92
    -9 5 -9 0.14
    7 -6 -9 1.4
    -7 -6 9 1.13
    -7 6 9 1.08
    7 6 -9 0.36
    6 -6 -9 0.18
    -6 -6 9 0.13
    6 6 -9 0
    -6 6 9 -0.13
    -5 -6 9 5.71
    5 -6 -9 6.08
    -5 6 9 6.04
    5 6 -9 5.37
    -4 -6 9 -0.01
    4 -6 -9 -0.07
    4 6 -9 -0.01
    -4 6 9 -0.13
    -3 -6 9 2.28
    3 -6 -9 2.09
    -3 6 9 2.71
    3 6 -9 2.22
    -2 -6 9 0.04
    2 -6 -9 -0.02
    -2 6 9 -0.12
    -1 -6 9 2.99
    1 -6 -9 2.54
    -1 6 9 2.69
    0 -6 9 4.31
    0 -6 -9 4.36
    0 6 9 4.25
    1 -6 9 0.05
    -1 -6 -9 0.07
    1 6 9 0.02
    -2 -6 -9 7.67
    2 -6 9 8.42
    -3 -6 -9 1.13
    3 -6 9 1.39
    -4 -6 -9 0.13
    4 -6 9 -0.02
    -4 6 -9 0.23
    5 -6 9 2.28
    -5 -6 -9 2.24
    -5 6 -9 1.9
    -6 -6 -9 0.8
    6 -6 9 0.75
    -6 6 -9 0.36
    -7 -6 -9 0.02
    7 -6 9 -0.23
    -7 6 -9 0.33
    7 6 9 0.3
    3 -7 -9 3.59
    -3 -7 9 4.1
    -3 7 9 3.08
    2 -7 -9 1.76
    -2 -7 9 1.62
    -2 7 9 1.5
    1 -7 -9 0.32
    -1 -7 9 0.19
    -1 7 9 0.18
    0 -7 9 -0.12
    0 -7 -9 0.2
    1 -7 9 7.73
    -1 -7 -9 6.3
    2 -7 9 15.08
    -2 -7 -9 14.56
    3 -7 9 0.08
    13 0 -10 -0.03
    12 0 -10 1.37
    11 0 -10 -0.17
    10 0 -10 1.7
    9 0 -10 -0.06
    -9 0 10 -0.04
    8 0 -10 5.68
    -8 0 10 5.43
    -7 0 10 0.03
    7 0 -10 0.04
    6 0 -10 22.5
    -6 0 10 22.17
    -5 0 10 0.09
    5 0 -10 0.09
    -4 0 10 2.59
    4 0 -10 2.61
    -4 0 10 2.39
    -3 0 10 0.02
    3 0 -10 0.05
    3 0 -10 -0.03
    -3 0 10 0.01
    -2 0 10 4.79
    2 0 -10 4.26
    -2 0 10 5.39
    2 0 -10 5.08
    1 0 -10 0.12
    -1 0 10 -0.05
    1 0 -10 0.01
    -1 0 10 0.04
    0 0 -10 30.4
    0 0 10 30.27
    0 0 -10 30.03
    -1 0 -10 -0.02
    1 0 10 0.05
    -1 0 -10 0.07
    2 0 10 93.09
    -2 0 -10 92.01
    -2 0 -10 95.28
    -3 0 -10 -0.03
    -3 0 -10 -0.05
    3 0 10 -0.02
    4 0 10 12.28
    -4 0 -10 13.31
    -4 0 -10 12.08
    5 0 10 -0.08
    -5 0 -10 -0.02
    -5 0 -10 0.02
    6 0 10 132.99
    -6 0 -10 139.89
    7 0 10 -0.01
    -7 0 -10 -0.13
    -7 0 -10 0.08
    8 0 10 0.13
    -8 0 -10 0.11
    -8 0 -10 0.08
    -9 0 -10 0.17
    9 0 10 -0.01
    -9 0 -10 0.05
    -10 0 -10 4.33
    -10 0 -10 4.6
    10 0 10 3.39
    -11 0 -10 -0.06
    -11 0 -10 -0.09
    11 0 10 0.02
    -12 0 -10 1
    -12 0 -10 0.82
    12 0 10 0.5
    13 -1 -10 1.47
    13 1 -10 1.75
    12 -1 -10 9.98
    12 1 -10 10.77
    11 -1 -10 3.51
    11 1 -10 2.69
    10 -1 -10 17.34
    10 1 -10 15.94
    -10 1 10 18.02
    -9 -1 10 8.38
    9 -1 -10 7.91
    -9 1 10 7.85
    9 1 -10 7.98
    8 -1 -10 29.96
    -8 -1 10 29.96
    8 1 -10 31.72
    -8 1 10 34.01
    -7 -1 10 5.79
    7 -1 -10 6.93
    -7 -1 10 6.88
    -7 1 10 6.26
    7 1 -10 6.46
    6 -1 -10 22.82
    -6 -1 10 23.82
    -6 -1 10 22.93
    -6 1 10 24.84
    6 1 -10 24.54
    -5 -1 10 5.69
    -5 -1 10 4.82
    5 -1 -10 4.49
    5 1 -10 5.38
    -5 1 10 4.51
    4 -1 -10 0.01
    -4 -1 10 0.04
    -4 -1 10 0.04
    4 1 -10 0.13
    4 1 -10 -0.04
    -4 1 10 0
    -3 -1 10 0.1
    -3 -1 10 0.16
    3 -1 -10 0.3
    -3 1 10 0.13
    3 1 -10 0.2
    3 1 -10 0.06
    -2 -1 10 9.68
    2 -1 -10 9.52
    2 -1 -10 8.82
    2 1 -10 10.23
    2 1 -10 8.62
    -2 1 10 8.43
    1 -1 -10 0.89
    -1 -1 10 1.06
    1 -1 -10 0.87
    1 1 -10 0.76
    -1 1 10 0.55
    1 1 -10 0.94
    0 -1 10 35.13
    0 -1 -10 35.73
    0 -1 -10 34.06
    0 1 -10 33.54
    0 1 -10 35.77
    0 1 10 35.2
    0 1 10 36
    1 -1 10 0.26
    -1 -1 -10 0.26
    -1 -1 -10 0.26
    1 1 10 0.21
    -1 1 -10 0.24
    -1 1 -10 0.28
    -2 -1 -10 1.22
    2 -1 10 1.17
    -2 -1 -10 0.97
    2 1 10 0.76
    -2 1 -10 1.03
    -2 1 -10 0.92
    3 -1 10 0
    -3 -1 -10 -0.07
    -3 -1 -10 0.08
    -3 1 -10 0.01
    3 1 10 0
    -3 1 -10 -0.02
    -4 -1 -10 18.26
    -4 -1 -10 17.4
    -4 -1 -10 17.28
    4 -1 10 16.9
    -4 1 -10 17.69
    4 1 10 18.18
    5 -1 10 0.04
    -5 -1 -10 0.13
    -5 -1 -10 0.1
    -5 -1 -10 0.01
    5 1 10 0.09
    -5 1 -10 -0.02
    -6 -1 -10 0.85
    6 -1 10 1.41
    -6 -1 -10 1.28
    -6 -1 -10 1.25
    6 1 10 1.55
    -6 1 -10 1.39
    7 -1 10 0.46
    -7 -1 -10 0.23
    -7 -1 -10 0.2
    -7 1 -10 0.3
    7 1 10 0.26
    -8 -1 -10 5.02
    -8 -1 -10 5.63
    8 -1 10 7.11
    8 1 10 5.68
    -8 1 -10 5.4
    -9 -1 -10 -0.01
    9 -1 10 -0.09
    -9 -1 -10 0.28
    -9 1 -10 -0.11
    9 1 10 0
    -10 -1 -10 0.7
    10 -1 10 0.7
    -10 -1 -10 1.15
    10 1 10 0.7
    -10 1 -10 1.03
    -11 -1 -10 3
    -11 -1 -10 3.31
    11 -1 10 4.33
    -11 1 -10 4.63
    11 1 10 3.41
    12 -1 10 1.33
    -12 -1 -10 1.19
    -12 -1 -10 1.28
    12 1 10 1.47
    -12 1 -10 0.77
    12 -2 -10 -0.28
    -12 2 10 0.47
    12 2 -10 0.26
    11 -2 -10 1.19
    -11 -2 10 1.52
    -11 2 10 1.62
    11 2 -10 1.49
    10 -2 -10 2.24
    -10 -2 10 1.94
    10 2 -10 2.52
    -10 2 10 2.04
    -9 -2 10 0.05
    9 -2 -10 -0.11
    -9 2 10 -0.03
    9 2 -10 -0.05
    8 -2 -10 0.34
    -8 -2 10 0.18
    8 2 -10 0.05
    -8 2 10 0.2
    -7 -2 10 0.07
    7 -2 -10 0.04
    7 2 -10 0.03
    -7 2 10 0.08
    6 -2 -10 10.24
    -6 -2 10 11.24
    6 2 -10 11.06
    -6 2 10 11.12
    -5 -2 10 0.22
    5 -2 -10 0.13
    -5 -2 10 0.2
    5 2 -10 0.2
    -5 2 10 0.09
    -4 -2 10 6.74
    -4 -2 10 7.36
    4 -2 -10 5.36
    4 2 -10 6.57
    -4 2 10 6.43
    4 2 -10 6.36
    3 -2 -10 14.29
    -3 -2 10 14.12
    3 2 -10 15.43
    3 2 -10 14.63
    -3 2 10 13.86
    2 -2 -10 88.27
    -2 -2 10 87.02
    2 2 -10 88.06
    2 2 -10 89.16
    -2 2 10 88.35
    -1 -2 10 3.23
    1 -2 -10 3
    1 2 -10 3.42
    1 2 -10 3.06
    -1 2 10 3.03
    0 -2 10 3.54
    0 -2 -10 4.42
    0 -2 -10 4.27
    0 2 -10 4.2
    0 2 10 3.81
    0 2 -10 4.38
    -1 -2 -10 71.21
    -1 -2 -10 72.28
    1 -2 10 70.97
    -1 2 -10 69.28
    1 2 10 72.75
    -1 2 -10 67.57
    -2 -2 -10 2.32
    -2 -2 -10 1.73
    2 -2 10 1.44
    -2 -2 -10 1.9
    -2 2 -10 1.44
    2 2 10 2.1
    -2 2 -10 2.01
    -3 -2 -10 6.27
    -3 -2 -10 7.47
    -3 -2 -10 7.37
    3 -2 10 7.38
    -3 2 -10 7.62
    3 2 10 7.64
    -4 -2 -10 25.24
    -4 -2 -10 24.14
    -4 -2 -10 24.75
    4 -2 10 24.32
    4 2 10 24.52
    -4 2 -10 25.03
    5 -2 10 1.48
    -5 -2 -10 1.67
    -5 -2 -10 2
    -5 -2 -10 1.72
    5 2 10 2.17
    -5 2 -10 1.63
    -6 -2 -10 3.39
    -6 -2 -10 3.42
    -6 -2 -10 2.85
    6 -2 10 3.8
    6 2 10 3
    -6 2 -10 3.12
    7 -2 10 3.05
    -7 -2 -10 2.59
    -7 -2 -10 2.44
    -7 -2 -10 2.93
    7 2 10 2.3
    -7 2 -10 2.48
    -8 -2 -10 18.25
    8 -2 10 19.18
    -8 -2 -10 20.32
    -8 2 -10 19.08
    8 2 10 20.48
    -9 -2 -10 5.35
    9 -2 10 5.37
    -9 -2 -10 5.72
    9 2 10 5.13
    -9 2 -10 5.64
    -10 -2 -10 -0.04
    -10 -2 -10 0.1
    10 -2 10 0.16
    10 2 10 0.15
    -10 2 -10 -0.06
    11 -2 10 0.59
    -11 -2 -10 0.92
    -11 2 -10 0.72
    11 2 10 0.85
    12 -2 10 8.12
    -12 -2 -10 7.05
    12 2 10 7.24
    -12 2 -10 6.91
    -12 -3 10 1.12
    12 -3 -10 1.13
    -12 3 10 2.06
    12 3 -10 1.02
    -11 -3 10 0.03
    11 -3 -10 0.47
    11 3 -10 0.09
    -11 3 10 0.19
    -10 -3 10 2.48
    10 -3 -10 1.98
    10 3 -10 1.78
    -10 3 10 1.83
    9 -3 -10 3.13
    -9 -3 10 2.23
    -9 3 10 2.71
    9 3 -10 2.92
    -8 -3 10 0.24
    8 -3 -10 0.3
    8 3 -10 0.14
    -8 3 10 0.32
    -7 -3 10 -0.05
    7 -3 -10 0.3
    7 3 -10 0.25
    -7 3 10 0.12
    -6 -3 10 3.08
    6 -3 -10 3.63
    -6 3 10 4.31
    6 3 -10 3.1
    5 -3 -10 0.58
    -5 -3 10 0.66
    -5 3 10 0.06
    5 3 -10 0.33
    4 -3 -10 31.01
    -4 -3 10 30.27
    -4 3 10 29.69
    4 3 -10 31.76
    3 -3 -10 13.26
    -3 -3 10 13.86
    3 3 -10 13.5
    -3 3 10 15.2
    2 -3 -10 22.46
    -2 -3 10 23.68
    2 3 -10 23.29
    2 3 -10 22.85
    -2 3 10 23.34
    -1 -3 10 2.87
    1 -3 -10 3.3
    1 3 -10 3.41
    1 3 -10 2.92
    -1 3 10 3.2
    0 -3 -10 1.53
    0 -3 10 1.46
    0 3 -10 1.5
    0 3 -10 1.37
    0 3 10 1.89
    -1 -3 -10 0.54
    1 -3 10 0.53
    -1 3 -10 0.54
    1 3 10 0.38
    -1 3 -10 0.61
    2 -3 10 3.86
    -2 -3 -10 3.45
    -2 -3 -10 4.1
    -2 3 -10 3.99
    2 3 10 3.49
    3 -3 10 1.89
    -3 -3 -10 2.07
    -3 -3 -10 2.16
    3 3 10 1.59
    -3 3 -10 1.32
    4 -3 10 -0.08
    -4 -3 -10 0.14
    -4 -3 -10 0.06
    4 3 10 0.15
    -4 3 -10 -0.02
    5 -3 10 22.06
    -5 -3 -10 23.26
    -5 -3 -10 21.59
    -5 -3 -10 21.28
    5 3 10 21.01
    -5 3 -10 24.33
    6 -3 10 1.43
    -6 -3 -10 1.54
    -6 -3 -10 0.79
    -6 -3 -10 1.42
    6 3 10 1.49
    -6 3 -10 1.01
    -7 -3 -10 2.98
    -7 -3 -10 3.89
    7 -3 10 2.84
    -7 -3 -10 3.36
    -7 3 -10 3.02
    -8 -3 -10 24.98
    -8 -3 -10 27.31
    8 -3 10 26.34
    -8 -3 -10 26
    -8 3 -10 26.8
    9 -3 10 3.78
    -9 -3 -10 4.13
    -9 3 -10 4.03
    10 -3 10 0.75
    -10 -3 -10 0.56
    -10 3 -10 0.39
    -11 -3 -10 0.43
    11 -3 10 0.82
    -11 3 -10 0.83
    -11 -4 10 6.55
    11 4 -10 7.86
    -11 4 10 6.99
    10 -4 -10 0.71
    -10 -4 10 0.68
    -10 4 10 0.94
    10 4 -10 0.92
    -9 -4 10 0.86
    9 -4 -10 0.74
    -9 4 10 0.88
    9 4 -10 1.37
    -8 -4 10 0.01
    8 -4 -10 0.54
    -8 4 10 0.31
    8 4 -10 0.24
    -7 -4 10 7.01
    7 -4 -10 5.89
    7 4 -10 7.42
    -7 4 10 7.03
    6 -4 -10 0.44
    -6 -4 10 0.74
    -6 4 10 0.19
    6 4 -10 1.14
    5 -4 -10 -0.01
    -5 -4 10 -0.05
    -5 4 10 0.03
    5 4 -10 -0.09
    4 -4 -10 18.52
    -4 -4 10 18.97
    -4 4 10 16.81
    4 4 -10 18.76
    -3 -4 10 0.11
    3 -4 -10 0.15
    3 4 -10 0.17
    -3 4 10 0.05
    -2 -4 10 8.25
    2 -4 -10 8.16
    2 4 -10 8.25
    -2 4 10 8.68
    1 -4 -10 3.02
    -1 -4 10 2.8
    1 4 -10 2.85
    -1 4 10 2.76
    0 -4 10 50.94
    0 -4 -10 52.15
    0 4 -10 50.6
    0 4 -10 49.08
    0 4 10 53.74
    -1 -4 -10 4.77
    1 -4 10 5.71
    1 4 10 6.55
    -2 -4 -10 3.14
    2 -4 10 2.93
    2 4 10 3.33
    -2 4 -10 3.39
    -3 -4 -10 68.55
    3 -4 10 66.37
    3 4 10 65.75
    -3 4 -10 65.93
    4 -4 10 -0.06
    -4 -4 -10 0.08
    -4 4 -10 0.18
    4 4 10 0.03
    -5 -4 -10 0.22
    5 -4 10 0.11
    -5 -4 -10 0.23
    -5 4 -10 -0.02
    5 4 10 0.29
    -6 -4 -10 -0.01
    -6 -4 -10 0.07
    6 -4 10 0.02
    -6 4 -10 0.01
    -7 -4 -10 7.31
    7 -4 10 8.36
    -7 4 -10 7.26
    -8 -4 -10 7.94
    8 -4 10 6.68
    -8 4 -10 7.94
    9 -4 10 1.91
    -9 -4 -10 1.41
    -9 4 -10 1.52
    9 4 10 1.57
    10 -4 10 0.62
    -10 4 -10 1.3
    -9 -5 10 15.78
    9 -5 -10 18.3
    9 5 -10 17.07
    -9 5 10 20.25
    8 -5 -10 5.54
    -8 -5 10 6.15
    8 5 -10 4.6
    -8 5 10 4.91
    -7 -5 10 0.94
    7 -5 -10 0.62
    -7 5 10 0.79
    7 5 -10 0.33
    -6 -5 10 24.8
    6 -5 -10 25.72
    -6 5 10 26.97
    6 5 -10 24.86
    5 -5 -10 1.36
    -5 -5 10 1.04
    -5 5 10 1.11
    5 5 -10 1.12
    4 -5 -10 4.78
    -4 -5 10 6.52
    4 5 -10 6.49
    -4 5 10 5.16
    3 -5 -10 2.04
    -3 -5 10 1.59
    -3 5 10 1.63
    3 5 -10 2.3
    -2 -5 10 26.44
    2 -5 -10 25.03
    -2 5 10 23.52
    2 5 -10 23.67
    -1 -5 10 1.85
    1 -5 -10 2.44
    -1 5 10 2.47
    0 -5 -10 1.76
    0 -5 10 1.31
    0 5 10 1.34
    1 -5 10 0.79
    -1 -5 -10 1.01
    1 5 10 1.13
    2 -5 10 6.39
    -2 -5 -10 5.87
    -2 5 -10 7.59
    2 5 10 6.66
    -3 -5 -10 0.04
    3 -5 10 0.13
    -3 5 -10 0.04
    3 5 10 0.27
    -4 -5 -10 0.28
    4 -5 10 -0.15
    -4 5 -10 0.09
    5 -5 10 -0.07
    -5 -5 -10 0.07
    -5 5 -10 0.03
    -6 -5 -10 0.09
    6 -5 10 0.8
    -6 5 -10 0.52
    -7 -5 -10 10.67
    7 -5 10 10.35
    -7 5 -10 9.93
    -8 -5 -10 0.4
    8 -5 10 0.22
    -8 5 -10 0.44
    8 5 10 0.42
    -7 -6 10 0.48
    7 -6 -10 0.04
    -7 6 10 0.46
    7 6 -10 0.03
    -6 -6 10 -0.05
    6 -6 -10 0.08
    6 6 -10 0.05
    -6 6 10 0.01
    5 -6 -10 6.71
    -5 -6 10 6.38
    5 6 -10 7.14
    -5 6 10 6.22
    4 -6 -10 0.12
    -4 -6 10 0.21
    -4 6 10 0.06
    4 6 -10 0.08
    -3 -6 10 0.17
    3 -6 -10 0.12
    3 6 -10 0.57
    -3 6 10 0.52
    -2 -6 10 1.61
    2 -6 -10 1.66
    -2 6 10 3.03
    1 -6 -10 1.26
    -1 -6 10 1.25
    -1 6 10 1.43
    0 -6 10 0.15
    0 -6 -10 0.08
    0 6 10 0.34
    -1 -6 -10 2.49
    1 -6 10 2.07
    1 6 10 2.04
    2 -6 10 19.37
    -2 -6 -10 19.9
    3 -6 10 2.7
    -3 -6 -10 3.22
    4 -6 10 0.77
    -4 -6 -10 1.35
    -4 6 -10 0.78
    -5 -6 -10 0.11
    5 -6 10 0.21
    -5 6 -10 0.1
    6 -6 10 7.69
    -6 -6 -10 6.62
    -6 6 -10 7.99
    13 0 -11 -0.11
    12 0 -11 0.14
    11 0 -11 0
    10 0 -11 0
    9 0 -11 2.86
    -8 0 11 0.12
    8 0 -11 -0.03
    -7 0 11 1.36
    7 0 -11 2.19
    -6 0 11 0.01
    6 0 -11 0.03
    5 0 -11 45
    -5 0 11 43.89
    4 0 -11 -0.02
    -4 0 11 0.05
    -3 0 11 43.05
    3 0 -11 46.35
    3 0 -11 46.36
    2 0 -11 -0.03
    -2 0 11 0.04
    -2 0 11 -0.03
    2 0 -11 0.04
    -1 0 11 34.29
    -1 0 11 33.57
    1 0 -11 33.86
    1 0 -11 32.41
    0 0 -11 -0.02
    0 0 -11 -0.02
    0 0 11 -0.04
    -1 0 -11 56.48
    1 0 11 57.09
    -1 0 -11 58.75
    2 0 11 0.11
    -2 0 -11 0.01
    -2 0 -11 0.02
    -3 0 -11 4.85
    3 0 11 5.25
    -3 0 -11 4.3
    -4 0 -11 0.03
    4 0 11 -0.02
    -4 0 -11 0.35
    -5 0 -11 3.12
    5 0 11 3.28
    -6 0 -11 -0.05
    6 0 11 0.02
    7 0 11 2.75
    -7 0 -11 3.41
    8 0 11 -0.01
    -8 0 -11 0.07
    9 0 11 43.19
    -9 0 -11 44.29
    10 0 11 0.01
    -10 0 -11 -0.2
    -10 0 -11 0.13
    -11 0 -11 0.36
    -11 0 -11 0.08
    11 0 11 0.17
    12 0 11 0.16
    -12 0 -11 0.06
    -12 0 -11 0.19
    12 -1 -11 6.24
    12 1 -11 6.89
    11 -1 -11 22.26
    11 1 -11 22.54
    10 -1 -11 0.21
    10 1 -11 -0.01
    -10 1 11 0.21
    9 -1 -11 5.54
    9 1 -11 6.04
    -9 1 11 5.15
    8 -1 -11 3.93
    8 1 -11 3.72
    -8 1 11 4.74
    7 -1 -11 0
    -7 1 11 0.19
    7 1 -11 -0.07
    -6 -1 11 4.9
    6 -1 -11 5.48
    -6 -1 11 5.13
    -6 1 11 5.9
    6 1 -11 6.31
    -5 -1 11 48.26
    5 -1 -11 47.14
    -5 -1 11 48.62
    5 1 -11 49.6
    -5 1 11 48.07
    -4 -1 11 2.79
    4 -1 -11 2.26
    -4 -1 11 3.19
    -4 1 11 2.9
    4 1 -11 2.98
    4 1 -11 3.48
    -3 -1 11 3.19
    -3 -1 11 3.45
    3 -1 -11 3.79
    3 1 -11 3.6
    3 1 -11 3.34
    -3 1 11 4.02
    -2 -1 11 6.59
    2 -1 -11 6.63
    2 -1 -11 6.54
    -2 1 11 5.81
    2 1 -11 6.35
    2 1 -11 7
    1 -1 -11 7.96
    -1 -1 11 7.2
    1 -1 -11 7.87
    1 1 -11 8.24
    -1 1 11 7.89
    1 1 -11 7.51
    0 -1 -11 7.81
    0 -1 11 8.06
    0 -1 -11 7.67
    0 1 11 8.42
    0 1 -11 7.87
    0 1 -11 7.92
    -1 -1 -11 1.76
    1 -1 11 1.49
    -1 -1 -11 1.82
    -1 1 -11 1.82
    -1 1 -11 1.55
    -2 -1 -11 5.02
    2 -1 11 5.18
    -2 -1 -11 4.15
    2 1 11 4.85
    -2 1 -11 4.04
    -2 1 -11 5.05
    -3 -1 -11 9.91
    -3 -1 -11 9.5
    3 -1 11 11.79
    3 1 11 10.92
    -3 1 -11 10.06
    -3 1 -11 9.89
    4 -1 11 0.76
    -4 -1 -11 0.75
    -4 -1 -11 1.11
    -4 1 -11 0.25
    4 1 11 0.88
    -5 -1 -11 0.18
    5 -1 11 0.67
    -5 -1 -11 0.17
    -5 -1 -11 0.16
    5 1 11 0.61
    -5 1 -11 0.17
    -6 -1 -11 5.68
    6 -1 11 5.94
    -6 -1 -11 6.21
    6 1 11 4.84
    -6 1 -11 6.4
    -7 -1 -11 4.13
    7 -1 11 5.18
    -7 -1 -11 4.32
    7 1 11 5.72
    -7 1 -11 4.4
    -8 -1 -11 8.77
    8 -1 11 7.08
    -8 -1 -11 7.34
    -8 1 -11 7.92
    8 1 11 6.55
    -9 -1 -11 3.22
    9 -1 11 2.32
    -9 -1 -11 3.13
    9 1 11 2.42
    -9 1 -11 2.37
    10 -1 11 0.5
    -10 -1 -11 1.3
    -10 -1 -11 0.78
    -10 1 -11 0.37
    10 1 11 0.45
    -11 -1 -11 1.83
    -11 -1 -11 1.18
    11 -1 11 1.36
    11 1 11 1.4
    -11 1 -11 1.41
    -12 -1 -11 6.57
    -12 -1 -11 6.11
    12 -1 11 6.1
    -12 1 -11 5.31
    12 1 11 7.42
    12 -2 -11 2.9
    -12 2 11 1.83
    12 2 -11 3.18
    11 -2 -11 1.24
    -11 2 11 0.89
    11 2 -11 1.1
    -10 -2 11 0.59
    10 -2 -11 0.52
    -10 2 11 0.35
    10 2 -11 0.19
    9 -2 -11 0.73
    -9 -2 11 0.5
    9 2 -11 0.62
    -9 2 11 1.02
    8 -2 -11 6.35
    -8 -2 11 5.26
    8 2 -11 5.4
    -8 2 11 5.18
    -7 -2 11 0.23
    7 -2 -11 0.25
    7 2 -11 0.2
    -7 2 11 0.06
    6 -2 -11 1.31
    -6 -2 11 1.19
    -6 2 11 0.92
    6 2 -11 1.41
    5 -2 -11 4.92
    -5 -2 11 5.75
    5 2 -11 4.09
    -5 2 11 4.68
    4 -2 -11 9.68
    -4 -2 11 9.24
    -4 -2 11 8.99
    -4 2 11 9.68
    4 2 -11 8.98
    4 2 -11 10.54
    -3 -2 11 0.18
    3 -2 -11 -0.01
    3 2 -11 0.09
    3 2 -11 0.16
    -3 2 11 0.11
    2 -2 -11 44.61
    -2 -2 11 41.51
    -2 2 11 40.95
    2 2 -11 39.72
    2 2 -11 42.08
    -1 -2 11 13.39
    1 -2 -11 13.99
    1 -2 -11 12.04
    1 2 -11 12.52
    1 2 -11 13.9
    -1 2 11 12.68
    0 -2 11 9.45
    0 -2 -11 9.44
    0 -2 -11 9.69
    0 2 -11 10.66
    0 2 -11 9.64
    0 2 11 8.61
    -1 -2 -11 2.02
    -1 -2 -11 2.01
    1 -2 11 1.48
    -1 2 -11 1.63
    1 2 11 2.45
    -1 2 -11 1.92
    -2 -2 -11 47.52
    2 -2 11 49.2
    -2 -2 -11 49.09
    2 2 11 46.85
    -2 2 -11 49.89
    -3 -2 -11 24.38
    3 -2 11 24.41
    -3 -2 -11 25.13
    -3 2 -11 25.34
    3 2 11 25.23
    -4 -2 -11 36.43
    -4 -2 -11 35.04
    4 -2 11 33.77
    -4 -2 -11 34.37
    -4 2 -11 34.17
    -5 -2 -11 10.57
    -5 -2 -11 9.51
    5 -2 11 9.66
    -5 -2 -11 9.54
    -5 2 -11 9.56
    -6 -2 -11 6.46
    -6 -2 -11 6.5
    6 -2 11 6.65
    -6 -2 -11 5.97
    -6 2 -11 6.28
    6 2 11 6.03
    -7 -2 -11 29.88
    7 -2 11 30.97
    -7 -2 -11 29.03
    -7 -2 -11 28.54
    -7 2 -11 28.6
    7 2 11 27.07
    -8 -2 -11 12.14
    -8 -2 -11 11.47
    8 -2 11 10.92
    8 2 11 13.53
    -8 2 -11 11.82
    -9 -2 -11 11.5
    -9 -2 -11 13.85
    9 -2 11 13.79
    -9 2 -11 13.28
    9 2 11 13.82
    -10 -2 -11 1.57
    -10 -2 -11 1.22
    10 -2 11 1.25
    10 2 11 1.2
    -10 2 -11 1.5
    11 -2 11 3.15
    -11 -2 -11 2.39
    -11 2 -11 1.89
    11 2 11 1.9
    -11 -3 11 14.5
    11 -3 -11 14.61
    11 3 -11 16.68
    -11 3 11 15.81
    -10 -3 11 -0.08
    10 -3 -11 0.12
    10 3 -11 0.05
    -10 3 11 0.08
    9 -3 -11 17.67
    -9 -3 11 15.96
    9 3 -11 14.73
    -9 3 11 14.3
    -8 -3 11 0.22
    8 -3 -11 0.39
    -8 3 11 0.34
    8 3 -11 0.55
    7 -3 -11 12.73
    -7 -3 11 12
    -7 3 11 11.86
    7 3 -11 10.81
    6 -3 -11 -0.01
    -6 -3 11 0.15
    -6 3 11 -0.05
    6 3 -11 0.06
    5 -3 -11 35.71
    -5 -3 11 35.21
    -5 3 11 34.73
    5 3 -11 34.48
    4 -3 -11 24
    -4 -3 11 24.5
    -4 3 11 25.79
    4 3 -11 22.73
    -3 -3 11 15.62
    3 -3 -11 14.47
    -3 3 11 13.04
    3 3 -11 16.12
    2 -3 -11 2.78
    -2 -3 11 3.02
    -2 3 11 3.4
    2 3 -11 2.84
    2 3 -11 3.55
    -1 -3 11 5.28
    1 -3 -11 5.65
    1 3 -11 5.13
    1 3 -11 5.58
    -1 3 11 5.35
    0 -3 -11 28.28
    0 -3 11 27.67
    0 3 11 29.07
    0 3 -11 27.31
    0 3 -11 25.89
    1 -3 11 30.75
    -1 -3 -11 28.76
    -1 -3 -11 31.18
    -1 3 -11 30.73
    1 3 11 33.61
    -2 -3 -11 0.89
    2 -3 11 1.36
    -2 -3 -11 0.94
    2 3 11 1.01
    -2 3 -11 1.45
    3 -3 11 8.3
    -3 -3 -11 8.06
    -3 -3 -11 7.35
    -3 3 -11 6.79
    3 3 11 8.97
    -4 -3 -11 20.39
    4 -3 11 19.36
    -4 -3 -11 18.51
    -4 3 -11 19.13
    4 3 11 19.88
    -5 -3 -11 3.53
    5 -3 11 3.62
    -5 -3 -11 4.02
    5 3 11 3.18
    -5 3 -11 4.01
    -6 -3 -11 0.2
    -6 -3 -11 0.07
    6 -3 11 0.22
    6 3 11 0.52
    -6 3 -11 0.13
    7 -3 11 22.89
    -7 -3 -11 23.77
    -7 -3 -11 23.22
    7 3 11 21.69
    -7 3 -11 21.82
    -8 -3 -11 0.29
    8 -3 11 0.21
    -8 -3 -11 0.37
    -8 -3 -11 0.19
    -8 3 -11 0.43
    9 -3 11 0.94
    -9 -3 -11 1.11
    -9 3 -11 0.72
    -10 -3 -11 -0.06
    10 -3 11 0.15
    -10 3 -11 0.21
    -11 -3 -11 0.86
    11 -3 11 0.73
    -11 3 -11 0.65
    11 3 11 0.45
    -10 -4 11 4.01
    10 -4 -11 4.13
    -10 4 11 4.3
    10 4 -11 4.34
    9 -4 -11 2.05
    -9 -4 11 2.54
    9 4 -11 2.38
    -9 4 11 3.74
    8 -4 -11 0.37
    -8 -4 11 0.18
    8 4 -11 0.55
    -8 4 11 0.08
    -7 -4 11 0.03
    7 -4 -11 -0.13
    7 4 -11 -0.06
    -7 4 11 -0.1
    -6 -4 11 -0.04
    6 -4 -11 0.12
    6 4 -11 0.1
    -6 4 11 0.1
    5 -4 -11 -0.03
    -5 -4 11 -0.02
    -5 4 11 -0.11
    5 4 -11 -0.04
    4 -4 -11 2.3
    -4 -4 11 1.5
    4 4 -11 1.82
    -4 4 11 1.54
    3 -4 -11 0.45
    -3 -4 11 0.28
    3 4 -11 0.25
    -3 4 11 0.22
    -2 -4 11 18.65
    2 -4 -11 18.19
    2 4 -11 19.65
    -2 4 11 18.2
    1 -4 -11 17.47
    -1 -4 11 17.45
    -1 4 11 17.77
    1 4 -11 16.29
    0 -4 -11 0.81
    0 -4 11 0.81
    0 4 11 1.19
    0 4 -11 0.78
    1 -4 11 10.59
    -1 -4 -11 10.09
    1 4 11 10.48
    -1 4 -11 11.14
    2 -4 11 17.36
    -2 -4 -11 17.75
    2 4 11 18.64
    -2 4 -11 17.11
    -3 -4 -11 65.15
    3 -4 11 67.86
    -3 4 -11 70.17
    3 4 11 63.19
    4 -4 11 0.42
    -4 -4 -11 0.06
    -4 -4 -11 0.3
    4 4 11 0.21
    -4 4 -11 0.31
    -5 -4 -11 3.48
    -5 -4 -11 4.25
    5 -4 11 3.79
    5 4 11 3.1
    -5 4 -11 2.63
    6 -4 11 0.02
    -6 -4 -11 0.12
    -6 -4 -11 0.03
    -6 4 -11 0.25
    6 4 11 0.01
    -7 -4 -11 5.19
    7 -4 11 5.6
    -7 4 -11 5.42
    -8 -4 -11 2.64
    8 -4 11 1.31
    -8 4 -11 1.79
    9 -4 11 0.07
    -9 -4 -11 0.01
    -9 4 -11 -0.02
    -8 -5 11 3.41
    8 -5 -11 4.17
    8 5 -11 3.72
    -8 5 11 3.45
    7 -5 -11 2.09
    -7 -5 11 2.91
    -7 5 11 2.04
    7 5 -11 2.49
    -6 -5 11 16.66
    6 -5 -11 16.37
    6 5 -11 19.15
    -6 5 11 15.3
    5 -5 -11 0.49
    -5 -5 11 0.24
    -5 5 11 0.63
    5 5 -11 0.24
    4 -5 -11 2.24
    -4 -5 11 2.93
    -4 5 11 1.52
    4 5 -11 2.55
    -3 -5 11 0.48
    3 -5 -11 1.11
    -3 5 11 0.79
    3 5 -11 0.71
    -2 -5 11 1.07
    2 -5 -11 0.75
    2 5 -11 1.13
    -2 5 11 0.87
    1 -5 -11 0.25
    -1 -5 11 0.2
    -1 5 11 0.04
    0 -5 -11 1.44
    0 -5 11 1.44
    0 5 11 1.33
    -1 -5 -11 13.86
    1 -5 11 13.71
    1 5 11 14.09
    -2 -5 -11 14.17
    2 -5 11 13.91
    -2 5 -11 14.64
    2 5 11 13.88
    -3 -5 -11 0.86
    3 -5 11 1.17
    -3 5 -11 1.03
    3 5 11 1.42
    4 -5 11 0.79
    -4 -5 -11 0.58
    -4 5 -11 0.38
    4 5 11 0.66
    5 -5 11 17.08
    -5 -5 -11 20.02
    -5 5 -11 20.21
    6 -5 11 3.66
    -6 -5 -11 4.49
    -6 5 -11 4.38
    -7 -5 -11 -0.03
    7 -5 11 0.48
    -7 5 -11 0.09
    -8 -5 -11 0.04
    8 -5 11 0.06
    -8 5 -11 -0.04
    6 -6 -11 1.66
    -6 -6 11 1.55
    -6 6 11 2.04
    6 6 -11 1.6
    -5 -6 11 0.91
    5 -6 -11 1.26
    -5 6 11 1.44
    5 6 -11 1.6
    4 -6 -11 0.37
    -4 -6 11 0.55
    -4 6 11 0.05
    4 6 -11 0.25
    -3 -6 11 1.73
    3 -6 -11 1.5
    -3 6 11 2.19
    2 -6 -11 0.17
    -2 -6 11 0.1
    -2 6 11 0.64
    -1 -6 11 1.29
    1 -6 -11 1.36
    -1 6 11 1.44
    0 -6 11 0.07
    0 -6 -11 0.15
    0 6 11 0.02
    1 -6 11 0.35
    -1 -6 -11 0.51
    1 6 11 0.33
    2 -6 11 0.13
    -2 -6 -11 0.46
    2 6 11 0.53
    -3 -6 -11 0.34
    3 -6 11 0.27
    -4 -6 -11 0.36
    4 -6 11 0.22
    -5 -6 -11 1.47
    5 -6 11 2.86
    -5 6 -11 2.69
    12 0 -12 9.82
    11 0 -12 0.01
    10 0 -12 3.49
    9 0 -12 0.21
    -8 0 12 20.97
    8 0 -12 18.39
    -7 0 12 0
    7 0 -12 0
    6 0 -12 77.37
    -6 0 12 73.12
    -5 0 12 0.01
    5 0 -12 0.06
    -4 0 12 23.26
    4 0 -12 21.14
    3 0 -12 -0.04
    3 0 -12 0.04
    -3 0 12 0.12
    -2 0 12 4.24
    2 0 -12 4.69
    2 0 -12 4.24
    -1 0 12 -0.1
    1 0 -12 0.12
    1 0 -12 0.02
    0 0 12 4.55
    0 0 -12 4.43
    0 0 -12 4.21
    -1 0 -12 0.03
    1 0 12 -0.03
    -1 0 -12 -0.03
    2 0 12 1.26
    -2 0 -12 1.55
    -2 0 -12 1.7
    -3 0 -12 -0.04
    -3 0 -12 0.11
    3 0 12 0
    4 0 12 124.76
    -4 0 -12 127.23
    5 0 12 -0.03
    -5 0 -12 0.04
    -6 0 -12 2.2
    6 0 12 2.11
    -7 0 -12 -0.05
    7 0 12 -0.02
    -8 0 -12 48.87
    8 0 12 47.24
    9 0 12 -0.05
    -9 0 -12 0.1
    10 0 12 0.13
    -10 0 -12 0.15
    -11 0 -12 -0.17
    11 0 12 0.1
    12 -1 -12 0.91
    12 1 -12 0.96
    11 -1 -12 6.38
    11 1 -12 7.36
    10 -1 -12 37.07
    -10 1 12 38.11
    10 1 -12 33.93
    9 -1 -12 -0.18
    9 1 -12 0.13
    -9 1 12 0
    8 -1 -12 10.2
    -8 1 12 7.57
    8 1 -12 9.22
    7 -1 -12 0.88
    7 1 -12 0.7
    -7 1 12 0.74
    6 -1 -12 13.32
    -6 -1 12 11.54
    6 1 -12 12.8
    -6 1 12 11
    -5 -1 12 3.97
    5 -1 -12 3.86
    -5 1 12 4.02
    5 1 -12 3.93
    4 -1 -12 3.75
    -4 -1 12 3.61
    -4 -1 12 3.04
    4 1 -12 3.76
    4 1 -12 3.07
    -4 1 12 3.12
    -3 -1 12 3.64
    3 -1 -12 3.92
    -3 -1 12 3.26
    3 1 -12 3.96
    -3 1 12 3.66
    3 1 -12 4.06
    -2 -1 12 0.4
    2 -1 -12 -0.03
    -2 -1 12 0.12
    2 -1 -12 0.07
    2 1 -12 0.01
    2 1 -12 0.28
    -2 1 12 0.16
    -1 -1 12 8.87
    1 -1 -12 7.62
    1 -1 -12 9.84
    1 1 -12 8.33
    1 1 -12 7.24
    -1 1 12 7.51
    0 -1 -12 0.08
    0 -1 12 0.02
    0 -1 -12 -0.08
    0 1 12 -0.02
    0 1 -12 0.23
    0 1 -12 0.01
    -1 -1 -12 1.78
    -1 -1 -12 1.06
    1 -1 12 1.5
    1 1 12 1.94
    -1 1 -12 1.49
    -1 1 -12 1.38
    -2 -1 -12 1.1
    2 -1 12 1.39
    -2 -1 -12 1.39
    -2 1 -12 1.08
    -2 1 -12 0.73
    3 -1 12 40.22
    -3 -1 -12 42.53
    -3 -1 -12 42.27
    -3 1 -12 41.15
    -4 -1 -12 48.86
    4 -1 12 50.92
    -4 -1 -12 50.48
    4 1 12 49.38
    -4 1 -12 51.47
    -5 -1 -12 6.7
    5 -1 12 6.52
    -5 -1 -12 6.13
    -5 1 -12 6.76
    5 1 12 5.54
    6 -1 12 0.57
    -6 -1 -12 0.26
    -6 1 -12 0.27
    6 1 12 0.42
    -7 -1 -12 8.46
    7 -1 12 6.79
    -7 -1 -12 8.06
    -7 1 -12 7.95
    7 1 12 7.99
    8 -1 12 21.92
    -8 -1 -12 21.31
    -8 -1 -12 23.36
    -8 1 -12 20.83
    8 1 12 21.03
    -9 -1 -12 10.55
    9 -1 12 10.39
    -9 -1 -12 9.37
    -9 1 -12 10.03
    9 1 12 10.62
    10 -1 12 0.21
    -10 -1 -12 0.48
    -10 -1 -12 0.23
    -10 1 -12 0.02
    10 1 12 0.15
    -11 -1 -12 1.41
    11 -1 12 1.04
    -11 -1 -12 1.08
    11 1 12 1.26
    -11 1 -12 0.75
    11 -2 -12 7.01
    -11 2 12 7.26
    11 2 -12 7.99
    10 -2 -12 0.24
    10 2 -12 -0.03
    -10 2 12 0.43
    9 -2 -12 9.33
    -9 2 12 10.63
    9 2 -12 10.19
    -8 -2 12 1.38
    8 -2 -12 0.7
    8 2 -12 0.99
    -8 2 12 0.61
    7 -2 -12 1.99
    -7 -2 12 2.17
    7 2 -12 1.59
    -7 2 12 2.18
    6 -2 -12 -0.01
    -6 -2 12 0
    6 2 -12 0.09
    -6 2 12 0.08
    -5 -2 12 10.42
    5 -2 -12 10.74
    5 2 -12 8.58
    -5 2 12 10.04
    -4 -2 12 25.15
    4 -2 -12 23.69
    -4 -2 12 24.83
    4 2 -12 26.89
    -4 2 12 25.27
    -3 -2 12 1.12
    -3 -2 12 1.21
    3 -2 -12 0.83
    3 2 -12 1.13
    3 2 -12 0.84
    -3 2 12 0.35
    2 -2 -12 62.43
    -2 -2 12 62.61
    2 2 -12 58.14
    2 2 -12 57.35
    -2 2 12 63.37
    -1 -2 12 92.14
    1 -2 -12 96.62
    1 -2 -12 95.98
    -1 2 12 97.02
    1 2 -12 94.49
    1 2 -12 93.32
    0 -2 -12 5.54
    0 -2 -12 4.67
    0 -2 12 5.11
    0 2 -12 4.28
    0 2 12 4.49
    0 2 -12 4.58
    -1 -2 -12 6.62
    -1 -2 -12 7.15
    1 -2 12 6.16
    1 2 12 8.16
    -1 2 -12 7.31
    -1 2 -12 8.23
    2 -2 12 87.58
    -2 -2 -12 85.09
    -2 -2 -12 86.89
    -2 2 -12 80.92
    2 2 12 90.3
    3 -2 12 12.44
    -3 -2 -12 10.79
    -3 -2 -12 12.19
    -3 2 -12 12.2
    3 2 12 12.47
    4 -2 12 2.67
    -4 -2 -12 2.79
    -4 -2 -12 2.81
    -4 2 -12 2.43
    -5 -2 -12 38.24
    -5 -2 -12 37.8
    5 -2 12 39.35
    -5 2 -12 37.35
    6 -2 12 4.57
    -6 -2 -12 4.89
    -6 -2 -12 4.87
    -6 -2 -12 5.42
    -6 2 -12 3.86
    -7 -2 -12 0.19
    7 -2 12 0.19
    -7 -2 -12 0.2
    -7 2 -12 0.25
    -8 -2 -12 0.07
    8 -2 12 -0.12
    -8 -2 -12 -0.03
    8 2 12 -0.01
    -8 2 -12 -0.09
    9 -2 12 9.28
    -9 -2 -12 8.79
    -9 -2 -12 8.81
    -9 2 -12 8
    9 2 12 7.42
    -10 -2 -12 1.72
    -10 -2 -12 1.54
    10 -2 12 2.12
    10 2 12 1.48
    -10 2 -12 1.5
    -11 -2 -12 -0.09
    11 -2 12 0.06
    -11 2 -12 0.18
    11 2 12 0.25
    -11 -3 12 0.17
    11 -3 -12 -0.04
    11 3 -12 0.13
    -11 3 12 0.11
    10 -3 -12 3.1
    -10 -3 12 3.27
    -10 3 12 2.76
    10 3 -12 2.23
    9 -3 -12 3.41
    -9 -3 12 4.58
    -9 3 12 5.37
    9 3 -12 3.59
    -8 -3 12 2.14
    8 -3 -12 1.62
    8 3 -12 0.84
    -8 3 12 1.94
    -7 -3 12 0.2
    7 -3 -12 -0.16
    7 3 -12 0.02
    -7 3 12 0.2
    6 -3 -12 0.89
    -6 -3 12 0.49
    -6 3 12 0.37
    6 3 -12 1.14
    5 -3 -12 50.43
    -5 -3 12 48.42
    -5 3 12 48.65
    5 3 -12 52.11
    4 -3 -12 11.1
    -4 -3 12 10.3
    4 3 -12 10.1
    -4 3 12 9.66
    3 -3 -12 0.32
    -3 -3 12 0
    3 3 -12 0.08
    -3 3 12 -0.05
    -2 -3 12 16.05
    2 -3 -12 13.56
    -2 3 12 14.6
    2 3 -12 16.06
    1 -3 -12 6.8
    -1 -3 12 7.14
    1 3 -12 6.16
    -1 3 12 7.82
    1 3 -12 6.66
    0 -3 12 0.15
    0 -3 -12 0.22
    0 3 -12 0.23
    0 3 12 0.23
    0 3 -12 0.11
    1 -3 12 1.37
    -1 -3 -12 1.35
    -1 -3 -12 0.92
    -1 3 -12 1.77
    1 3 12 1.11
    -2 -3 -12 7.89
    2 -3 12 7.75
    -2 -3 -12 8.44
    2 3 12 8.03
    -2 3 -12 6.4
    3 -3 12 10.87
    -3 -3 -12 9.65
    -3 -3 -12 10.41
    3 3 12 11.08
    -3 3 -12 11.03
    -4 -3 -12 0.08
    4 -3 12 0.2
    -4 -3 -12 0.25
    -4 3 -12 0.35
    4 3 12 0.5
    -5 -3 -12 8.93
    -5 -3 -12 9.79
    5 -3 12 9.93
    5 3 12 9.58
    -5 3 -12 9.87
    -6 -3 -12 0.19
    6 -3 12 0.07
    -6 -3 -12 0.19
    -6 3 -12 -0.03
    6 3 12 -0.03
    -7 -3 -12 6.24
    -7 -3 -12 5.11
    7 -3 12 6.21
    7 3 12 5.61
    -7 3 -12 5.79
    8 -3 12 0.58
    -8 -3 -12 0.5
    -8 3 -12 0.43
    9 -3 12 0.07
    -9 3 -12 0.24
    10 -3 12 10.15
    -10 3 -12 11.29
    -9 -4 12 1.83
    9 -4 -12 2.34
    9 4 -12 1.7
    -9 4 12 2.67
    -8 -4 12 1.13
    8 -4 -12 1.8
    8 4 -12 2.02
    -8 4 12 0.87
    -7 -4 12 17.74
    7 -4 -12 20.74
    -7 4 12 21.04
    7 4 -12 19.86
    -6 -4 12 0.64
    6 -4 -12 0.98
    6 4 -12 0.35
    -6 4 12 0.74
    5 -4 -12 12.9
    -5 -4 12 13.15
    5 4 -12 12.4
    -5 4 12 12.34
    4 -4 -12 0.34
    -4 -4 12 0.68
    -4 4 12 0.69
    4 4 -12 0.75
    -3 -4 12 19.37
    3 -4 -12 21.6
    -3 4 12 21.39
    3 4 -12 21.35
    2 -4 -12 5.63
    -2 -4 12 4.88
    2 4 -12 5.63
    -2 4 12 6.59
    1 -4 -12 9.6
    -1 -4 12 9.43
    -1 4 12 7.49
    0 -4 12 18.08
    0 -4 -12 18.38
    0 4 12 19.24
    1 -4 12 1.22
    -1 -4 -12 0.71
    1 4 12 0.62
    -1 4 -12 1.29
    -2 -4 -12 2.73
    2 -4 12 3.45
    2 4 12 3.16
    -2 4 -12 3.16
    3 -4 12 11.48
    -3 -4 -12 11.35
    -3 4 -12 11.24
    3 4 12 10.7
    -4 -4 -12 0.32
    4 -4 12 0.39
    -4 -4 -12 0.23
    -4 4 -12 0.11
    4 4 12 0.33
    -5 -4 -12 0.05
    -5 -4 -12 0.28
    5 -4 12 -0.06
    -5 4 -12 0.18
    5 4 12 0.15
    6 -4 12 0.92
    -6 -4 -12 1.84
    -6 -4 -12 1.29
    6 4 12 2.27
    -6 4 -12 1.46
    -7 -4 -12 11.33
    7 -4 12 13.99
    -7 4 -12 13.55
    -8 -4 -12 4.29
    8 -4 12 4.64
    -8 4 -12 3.79
    9 -4 12 -0.01
    -9 4 -12 -0.06
    8 -5 -12 4.25
    -8 -5 12 4.42
    -8 5 12 5.51
    8 5 -12 3.92
    7 -5 -12 -0.26
    -7 -5 12 0.02
    -7 5 12 -0.11
    7 5 -12 -0.06
    6 -5 -12 0.69
    -6 -5 12 0.58
    -6 5 12 0.98
    6 5 -12 1.01
    5 -5 -12 0.38
    -5 -5 12 0.17
    -5 5 12 0.33
    5 5 -12 0.1
    4 -5 -12 7.6
    -4 -5 12 7.98
    4 5 -12 6.65
    -4 5 12 8.58
    -3 -5 12 25.71
    3 -5 -12 26.26
    3 5 -12 29.32
    -3 5 12 25.79
    2 -5 -12 2.46
    -2 -5 12 2.59
    -2 5 12 2.83
    1 -5 -12 0.02
    -1 -5 12 0.16
    -1 5 12 0.01
    0 -5 12 19.31
    0 -5 -12 17.02
    0 5 12 19.82
    1 -5 12 24.21
    -1 -5 -12 25.02
    1 5 12 26.88
    2 -5 12 7.78
    -2 -5 -12 5.57
    2 5 12 7.21
    3 -5 12 -0.02
    -3 -5 -12 0.01
    3 5 12 -0.02
    -3 5 -12 -0.26
    4 -5 12 8.64
    -4 -5 -12 9.34
    4 5 12 7.26
    -4 5 -12 8.29
    5 -5 12 0.24
    -5 -5 -12 -0.2
    -5 5 -12 0.12
    6 -5 12 2.55
    -6 -5 -12 3.2
    -6 5 -12 2.2
    -7 -5 -12 0.39
    7 -5 12 0.11
    -7 5 -12 0.48
    4 -6 -12 0.51
    -4 -6 12 0.29
    -4 6 12 0.01
    -3 -6 12 1.11
    3 -6 -12 0.8
    -3 6 12 0.75
    -2 -6 12 0.96
    2 -6 -12 1.36
    -2 6 12 1.43
    1 -6 -12 1.19
    -1 -6 12 0.47
    -1 6 12 1.26
    0 -6 12 1.06
    0 -6 -12 0.7
    0 6 12 0.55
    -1 -6 -12 0.72
    1 -6 12 2.41
    1 6 12 1.36
    -2 -6 -12 -0.09
    2 -6 12 0.2
    2 6 12 0.08
    -3 -6 -12 0.22
    3 -6 12 0.02
    4 -6 12 2.9
    -4 -6 -12 2.57
    11 0 -13 5.05
    10 0 -13 0.17
    9 0 -13 6.64
    8 0 -13 0.01
    -8 0 13 -0.14
    7 0 -13 0.68
    -7 0 13 0.28
    -6 0 13 -0.04
    6 0 -13 0.02
    5 0 -13 81.97
    -5 0 13 80.99
    -4 0 13 -0.01
    4 0 -13 0.08
    3 0 -13 34.85
    -3 0 13 37.5
    3 0 -13 36.67
    2 0 -13 0.04
    2 0 -13 0
    -2 0 13 -0.01
    1 0 -13 220.75
    1 0 -13 216.03
    -1 0 13 215.5
    0 0 -13 0.11
    0 0 -13 0.18
    -1 0 -13 11.27
    -1 0 -13 10.85
    -2 0 -13 -0.03
    -2 0 -13 0.03
    3 0 13 77.2
    -3 0 -13 75.72
    -3 0 -13 77.01
    -4 0 -13 -0.1
    4 0 13 0.05
    -5 0 -13 0.22
    5 0 13 0.13
    6 0 13 0.1
    -6 0 -13 0.08
    7 0 13 0
    -7 0 -13 0.43
    8 0 13 0.03
    -8 0 -13 -0.19
    -9 0 -13 4.25
    9 0 13 4.49
    10 0 13 0.21
    -10 0 -13 -0.2
    11 0 13 -0.19
    -11 0 -13 0.02
    11 -1 -13 3.52
    11 1 -13 5.82
    10 -1 -13 4.51
    10 1 -13 7.14
    -10 1 13 6.85
    9 -1 -13 3.63
    9 1 -13 5.78
    -9 1 13 4.06
    8 -1 -13 0.57
    -8 1 13 0.25
    8 1 -13 0.32
    7 -1 -13 20.95
    -7 1 13 22.25
    7 1 -13 20.67
    -6 -1 13 0.3
    6 -1 -13 0.43
    6 1 -13 0.18
    -6 1 13 0.29
    5 -1 -13 1.33
    -5 -1 13 0.89
    -5 1 13 0.82
    5 1 -13 0.98
    -4 -1 13 4.9
    4 -1 -13 4.02
    4 1 -13 4.6
    -4 1 13 4.8
    4 1 -13 5.34
    3 -1 -13 25.79
    -3 -1 13 25.28
    3 1 -13 24.71
    3 1 -13 24
    -3 1 13 22.2
    2 -1 -13 2.62
    2 -1 -13 2.31
    -2 -1 13 3.04
    2 1 -13 2.68
    2 1 -13 2.88
    -2 1 13 2.71
    1 -1 -13 0.15
    1 -1 -13 -0.05
    -1 -1 13 0.03
    -1 1 13 0.05
    1 1 -13 0.15
    1 1 -13 0.61
    0 -1 13 0.08
    0 -1 -13 -0.02
    0 -1 -13 0.13
    0 1 -13 0.06
    0 1 -13 0.1
    0 1 13 -0.07
    1 -1 13 0.31
    -1 -1 -13 0.48
    -1 -1 -13 0.5
    -1 1 -13 0.97
    -1 1 -13 0.36
    1 1 13 0.53
    -2 -1 -13 0.19
    2 -1 13 -0.02
    -2 -1 -13 0.3
    -2 1 -13 0.16
    -2 1 -13 0.12
    3 -1 13 5.59
    -3 -1 -13 5.63
    -3 -1 -13 5.43
    -3 1 -13 5.79
    4 -1 13 3.4
    -4 -1 -13 2.53
    -4 -1 -13 3.55
    -4 1 -13 3.64
    -5 -1 -13 2.31
    5 -1 13 2.1
    -5 1 -13 2.58
    -6 -1 -13 12.22
    6 -1 13 12.19
    -6 1 -13 13.66
    -7 -1 -13 4.37
    7 -1 13 4.14
    7 1 13 5.76
    -7 1 -13 4.36
    -8 -1 -13 0.02
    8 -1 13 -0.01
    -8 1 -13 -0.01
    8 1 13 -0.09
    -9 -1 -13 0.18
    9 -1 13 -0.13
    -9 1 -13 0.16
    9 1 13 0.07
    -10 -1 -13 7.79
    -10 -1 -13 9.01
    10 -1 13 8.87
    -10 1 -13 6.35
    10 1 13 7.77
    -11 -1 -13 16.5
    11 -1 13 18.38
    -11 -1 -13 17.24
    11 1 13 15.7
    -11 1 -13 16.93
    11 -2 -13 2.61
    11 2 -13 1.64
    -11 2 13 2.9
    10 -2 -13 2.87
    -10 2 13 2.88
    10 2 -13 2.22
    9 -2 -13 7.42
    9 2 -13 7
    -9 2 13 7.73
    8 -2 -13 0.6
    -8 2 13 0.86
    8 2 -13 1
    7 -2 -13 2.7
    -7 2 13 2.44
    7 2 -13 2.19
    6 -2 -13 31.77
    -6 -2 13 32.86
    -6 2 13 34.81
    6 2 -13 35.24
    5 -2 -13 1.59
    -5 -2 13 1.64
    5 2 -13 1.01
    -5 2 13 1.47
    -4 -2 13 7.65
    4 -2 -13 9.25
    -4 -2 13 7.68
    -4 2 13 8.31
    4 2 -13 9.13
    -3 -2 13 9.26
    -3 -2 13 9.32
    3 -2 -13 10.1
    3 2 -13 9.91
    3 2 -13 9
    -3 2 13 10.16
    -2 -2 13 7.35
    2 -2 -13 7.91
    2 2 -13 9
    2 2 -13 8.97
    -2 2 13 9.11
    1 -2 -13 30.2
    1 -2 -13 32.39
    -1 -2 13 29.46
    1 2 -13 32.36
    -1 2 13 32
    1 2 -13 30.97
    0 -2 -13 3.81
    0 -2 -13 3.69
    0 -2 13 2.65
    0 2 -13 2.92
    0 2 -13 2.75
    0 2 13 3.17
    -1 -2 -13 7.04
    -1 -2 -13 6.77
    1 -2 13 6.55
    1 2 13 7.2
    -1 2 -13 7.21
    -2 -2 -13 11.02
    2 -2 13 11.81
    -2 -2 -13 12.42
    2 2 13 12.14
    -2 2 -13 12.21
    -3 -2 -13 2.65
    3 -2 13 3.02
    -3 -2 -13 3.68
    -3 2 -13 3.76
    3 2 13 3
    -4 -2 -13 4.89
    4 -2 13 4.49
    -4 -2 -13 4.59
    -4 2 -13 4.68
    4 2 13 3.88
    -5 -2 -13 88.38
    -5 -2 -13 85.67
    5 -2 13 89.25
    -5 2 -13 87.28
    6 -2 13 0.05
    -6 -2 -13 0.14
    -6 2 -13 0.18
    -7 -2 -13 0.06
    7 -2 13 0.25
    -7 2 -13 0.26
    8 -2 13 -0.14
    -8 -2 -13 0.05
    -8 2 -13 -0.07
    -9 -2 -13 5.93
    9 -2 13 5.51
    -9 2 -13 4.92
    -10 -2 -13 1.43
    -10 -2 -13 0.75
    10 -2 13 1.18
    -10 2 -13 1.01
    10 -3 -13 1.24
    10 3 -13 1.07
    -10 3 13 0.96
    9 -3 -13 12.2
    -9 -3 13 12.2
    9 3 -13 12.72
    -9 3 13 11.34
    -8 -3 13 1.65
    8 -3 -13 0.95
    -8 3 13 0.99
    8 3 -13 1.35
    -7 -3 13 2.92
    7 -3 -13 2.84
    -7 3 13 3.09
    7 3 -13 3.04
    -6 -3 13 0.79
    6 -3 -13 1.35
    6 3 -13 0.98
    -6 3 13 0.66
    5 -3 -13 8.72
    -5 -3 13 7.13
    5 3 -13 8.01
    -5 3 13 8.58
    -4 -3 13 0.47
    4 -3 -13 0.15
    4 3 -13 0.36
    -4 3 13 0.6
    3 -3 -13 0.22
    -3 -3 13 -0.01
    3 3 -13 0.1
    -3 3 13 0.02
    -2 -3 13 49.61
    2 -3 -13 48.16
    -2 3 13 49.41
    2 3 -13 48.67
    -1 -3 13 9.09
    1 -3 -13 7.85
    1 3 -13 7.41
    -1 3 13 7.7
    1 3 -13 8.28
    0 -3 13 0.02
    0 -3 -13 0.1
    0 3 13 0.03
    0 3 -13 0.15
    -1 -3 -13 20.13
    -1 -3 -13 19.16
    1 -3 13 20.02
    -1 3 -13 17.15
    1 3 13 20.44
    -2 -3 -13 0.65
    2 -3 13 1.46
    -2 -3 -13 1.18
    -2 3 -13 0.83
    2 3 13 1.22
    -3 -3 -13 2.89
    -3 -3 -13 2.5
    3 -3 13 2.29
    3 3 13 3.18
    -3 3 -13 3.36
    -4 -3 -13 1.83
    4 -3 13 1.53
    -4 -3 -13 1.71
    -4 3 -13 1.73
    4 3 13 1.58
    5 -3 13 16.85
    -5 -3 -13 17.75
    -5 -3 -13 17.65
    5 3 13 16.41
    -5 3 -13 19.45
    -6 -3 -13 5.42
    -6 -3 -13 5.52
    6 -3 13 6.3
    6 3 13 5.53
    -6 3 -13 5.27
    -7 -3 -13 0.19
    7 -3 13 0.65
    -7 -3 -13 0.19
    7 3 13 0.37
    -7 3 -13 0.68
    8 -3 13 1.84
    -8 -3 -13 2.53
    8 3 13 2.42
    -8 3 -13 2.01
    9 -3 13 2.62
    -9 -3 -13 4.35
    -9 3 -13 2.67
    9 -4 -13 0.56
    -9 -4 13 0.71
    -9 4 13 0.43
    9 4 -13 0.38
    8 -4 -13 2.07
    -8 -4 13 1.19
    8 4 -13 1.64
    -8 4 13 1.58
    -7 -4 13 19.77
    7 -4 -13 22.03
    7 4 -13 20.39
    -7 4 13 21.98
    6 -4 -13 0.07
    -6 -4 13 0.12
    6 4 -13 -0.1
    -6 4 13 0.1
    5 -4 -13 0.06
    -5 -4 13 0.04
    -5 4 13 0.04
    5 4 -13 0.19
    4 -4 -13 6.82
    -4 -4 13 6.54
    -4 4 13 7.67
    4 4 -13 6.75
    3 -4 -13 1.68
    -3 -4 13 1.04
    -3 4 13 1.6
    3 4 -13 1.92
    -2 -4 13 -0.08
    2 -4 -13 0.15
    -2 4 13 0.1
    2 4 -13 0.04
    1 -4 -13 2.4
    -1 -4 13 1.44
    -1 4 13 1.67
    0 -4 13 25.08
    0 -4 -13 22.94
    0 4 13 25.62
    -1 -4 -13 5.65
    1 -4 13 6.27
    -1 4 -13 5.16
    1 4 13 5.66
    -2 -4 -13 0.15
    2 -4 13 0.16
    2 4 13 -0.02
    -2 4 -13 0.11
    -3 -4 -13 12.7
    3 -4 13 13.06
    -3 4 -13 11.98
    3 4 13 12.54
    4 -4 13 0.28
    -4 -4 -13 0.32
    -4 -4 -13 -0.01
    4 4 13 0.32
    -4 4 -13 0.26
    -5 -4 -13 5.27
    -5 -4 -13 6.32
    5 -4 13 4.57
    -5 4 -13 4.12
    5 4 13 5.02
    -6 -4 -13 0.3
    -6 -4 -13 0.1
    6 -4 13 0.22
    6 4 13 0.11
    -6 4 -13 0.14
    7 -4 13 7.76
    -7 -4 -13 5.6
    -7 -4 -13 7.24
    -7 4 -13 8.97
    -8 -4 -13 3.96
    8 -4 13 4.72
    -8 4 -13 4.07
    -7 -5 13 6.2
    7 -5 -13 4.13
    7 5 -13 4.04
    -7 5 13 4.99
    -6 -5 13 1.52
    6 -5 -13 1.09
    -6 5 13 0.84
    6 5 -13 0.69
    5 -5 -13 4.77
    -5 -5 13 4.39
    -5 5 13 4.84
    5 5 -13 5.51
    4 -5 -13 3.53
    -4 -5 13 3.9
    -4 5 13 3.17
    4 5 -13 3.04
    3 -5 -13 0.9
    -3 -5 13 0.95
    -3 5 13 0.44
    2 -5 -13 -0.04
    -2 -5 13 -0.13
    -2 5 13 -0.02
    1 -5 -13 0.83
    -1 -5 13 0.85
    -1 5 13 1.07
    0 -5 -13 3.23
    0 -5 13 3.77
    0 5 13 3.32
    -1 -5 -13 0.3
    1 -5 13 0.44
    1 5 13 0.31
    2 -5 13 0.42
    -2 -5 -13 0.2
    2 5 13 0.26
    3 -5 13 2.44
    -3 -5 -13 3.06
    3 5 13 3.26
    -3 5 -13 3.35
    -4 -5 -13 5.77
    4 -5 13 6.61
    -4 5 -13 4.94
    4 5 13 6.08
    -5 -5 -13 1.75
    5 -5 13 1.23
    -5 5 -13 0.56
    -6 -5 -13 0.43
    6 -5 13 0.09
    -6 5 -13 0.58
    -2 -6 13 0.57
    2 -6 -13 1.32
    -2 6 13 0.4
    1 -6 -13 8.12
    -1 -6 13 8.1
    -1 6 13 8.77
    0 -6 13 1.12
    0 -6 -13 1.21
    0 6 13 0.8
    -1 -6 -13 2.41
    1 -6 13 1.89
    1 6 13 1.75
    2 -6 13 0.37
    11 0 -14 0.19
    10 0 -14 0.53
    9 0 -14 0.24
    8 0 -14 30.2
    7 0 -14 -0.01
    -7 0 14 0.03
    -6 0 14 2.24
    6 0 -14 2.2
    5 0 -14 0.09
    -5 0 14 -0.02
    4 0 -14 12.3
    -4 0 14 12.61
    -3 0 14 0.17
    3 0 -14 0.03
    3 0 -14 -0.17
    2 0 -14 1.66
    -2 0 14 1.94
    2 0 -14 1.31
    -1 0 14 0.04
    1 0 -14 0.06
    1 0 -14 -0.03
    0 0 -14 0.18
    0 0 -14 0.12
    -1 0 -14 -0.03
    -1 0 -14 0.04
    -2 0 -14 7.55
    -2 0 -14 7.49
    -3 0 -14 0.13
    -4 0 -14 1.88
    5 0 14 0.03
    -5 0 -14 0
    6 0 14 1.06
    -6 0 -14 1.33
    -7 0 -14 0
    7 0 14 -0.1
    -8 0 -14 0.05
    8 0 14 0.02
    9 0 14 -0.13
    -9 0 -14 0.01
    10 0 14 4.84
    -10 0 -14 5.75
    11 -1 -14 -0.02
    11 1 -14 0.03
    10 -1 -14 0.08
    10 1 -14 0.06
    9 -1 -14 0.11
    -9 1 14 0.06
    9 1 -14 -0.02
    8 -1 -14 -0.02
    -8 1 14 0.01
    8 1 -14 0.11
    7 -1 -14 1.72
    -7 1 14 1.37
    7 1 -14 1.54
    6 -1 -14 4.83
    6 1 -14 5.64
    -6 1 14 5.41
    -5 -1 14 0.33
    5 -1 -14 0.23
    5 1 -14 0.01
    -5 1 14 0.56
    -4 -1 14 13.52
    4 -1 -14 13.46
    -4 1 14 15.03
    4 1 -14 14.45
    4 1 -14 14.29
    3 -1 -14 0.18
    -3 -1 14 0.26
    -3 1 14 0.02
    3 1 -14 -0.04
    3 1 -14 0.35
    -2 -1 14 3.83
    2 -1 -14 3.92
    2 -1 -14 4.74
    2 1 -14 4.72
    -2 1 14 5.47
    2 1 -14 5.34
    1 -1 -14 0.8
    1 -1 -14 0.82
    -1 1 14 0.36
    1 1 -14 0.42
    1 1 -14 0.56
    0 -1 -14 12.54
    0 -1 -14 11.95
    0 1 14 10.97
    0 1 -14 12.1
    0 1 -14 13.57
    -1 -1 -14 6.73
    -1 -1 -14 5.93
    1 -1 14 5.81
    1 1 14 6.51
    -1 1 -14 6.41
    -1 1 -14 5.66
    -2 -1 -14 -0.09
    2 -1 14 -0.05
    -2 -1 -14 0.16
    -2 1 -14 0
    -3 -1 -14 0.84
    -3 -1 -14 0.69
    3 -1 14 0.62
    -3 1 -14 0.42
    -4 -1 -14 3.02
    -4 -1 -14 3.87
    4 -1 14 3.57
    -4 1 -14 3.92
    -5 -1 -14 7.05
    5 -1 14 7.5
    -5 1 -14 7.18
    6 -1 14 9.47
    -6 -1 -14 9.71
    -6 1 -14 9.68
    -7 -1 -14 3.5
    7 -1 14 3.31
    -7 1 -14 3.3
    8 -1 14 0.28
    -8 -1 -14 0.02
    -8 1 -14 0.01
    -9 -1 -14 0.26
    9 -1 14 0.02
    -9 1 -14 0.36
    10 -1 14 4.86
    -10 -1 -14 5.55
    10 1 14 3.59
    -10 1 -14 4.29
    10 -2 -14 0.09
    10 2 -14 -0.1
    -10 2 14 0.03
    9 -2 -14 5.01
    -9 2 14 3.76
    9 2 -14 4.83
    8 -2 -14 1.97
    8 2 -14 3.17
    -8 2 14 3.58
    7 -2 -14 0.14
    7 2 -14 -0.11
    -7 2 14 0
    6 -2 -14 0.56
    6 2 -14 0.75
    -6 2 14 0.72
    5 -2 -14 7.79
    5 2 -14 8.22
    -5 2 14 8.15
    -4 -2 14 -0.02
    4 -2 -14 -0.05
    -4 2 14 -0.01
    4 2 -14 -0.05
    3 -2 -14 13.74
    -3 -2 14 14.49
    -3 -2 14 13.45
    3 2 -14 13.71
    3 2 -14 14.1
    -3 2 14 12.81
    2 -2 -14 16.59
    -2 -2 14 16.16
    2 2 -14 15.71
    2 2 -14 16.16
    -2 2 14 16.99
    1 -2 -14 0.07
    1 -2 -14 -0.04
    -1 -2 14 -0.02
    1 2 -14 0.15
    -1 2 14 -0.06
    1 2 -14 0.11
    0 -2 -14 4.87
    0 -2 14 4.62
    0 -2 -14 4
    0 2 14 4.86
    0 2 -14 4.33
    0 2 -14 4.43
    1 -2 14 11.68
    -1 -2 -14 12.07
    -1 -2 -14 10.88
    -1 2 -14 9.93
    1 2 14 12.06
    -2 -2 -14 -0.03
    2 -2 14 0.08
    -2 -2 -14 0.14
    2 2 14 -0.04
    -2 2 -14 -0.14
    -3 -2 -14 2.02
    3 -2 14 2.17
    -3 -2 -14 2.48
    -3 2 -14 1.61
    3 2 14 2.36
    -4 -2 -14 17.63
    -4 -2 -14 18.62
    4 -2 14 17.52
    4 2 14 18.38
    -4 2 -14 18.2
    5 -2 14 0.53
    -5 -2 -14 0.94
    -5 -2 -14 0.82
    -5 2 -14 0
    6 -2 14 0.5
    -6 -2 -14 0.51
    -6 2 -14 0.76
    7 -2 14 1.29
    -7 -2 -14 0.87
    -7 2 -14 1.09
    -8 -2 -14 0.21
    8 -2 14 0.43
    -8 2 -14 0.54
    9 -2 14 0.59
    -9 -2 -14 0.02
    -9 2 -14 0.38
    9 -3 -14 1.72
    9 3 -14 0.89
    -9 3 14 1.41
    8 -3 -14 0.86
    -8 3 14 1.07
    8 3 -14 0.68
    7 -3 -14 3.62
    -7 -3 14 3.11
    7 3 -14 3.4
    -7 3 14 3.97
    6 -3 -14 -0.07
    -6 -3 14 0.12
    -6 3 14 -0.06
    6 3 -14 0.05
    -5 -3 14 1.82
    5 -3 -14 1.8
    -5 3 14 1.79
    5 3 -14 2.03
    4 -3 -14 1.27
    -4 -3 14 1.19
    -4 3 14 0.83
    4 3 -14 1.01
    3 -3 -14 5.18
    -3 -3 14 5.34
    3 3 -14 6.06
    -3 3 14 5.73
    2 -3 -14 4.69
    -2 -3 14 5.52
    2 3 -14 6.33
    -2 3 14 5.37
    1 -3 -14 0.05
    -1 -3 14 0.06
    1 3 -14 0.09
    -1 3 14 0.07
    0 -3 14 21.18
    0 -3 -14 19.05
    0 3 -14 21.68
    0 3 14 24.48
    1 -3 14 1.71
    -1 -3 -14 1.09
    -1 -3 -14 1.37
    1 3 14 1.12
    -1 3 -14 1.15
    -2 -3 -14 10.44
    -2 -3 -14 11.15
    2 -3 14 10.27
    2 3 14 10.39
    -2 3 -14 11.42
    3 -3 14 0.22
    -3 -3 -14 0.11
    -3 -3 -14 0.2
    3 3 14 0.44
    -3 3 -14 0.08
    -4 -3 -14 2.48
    4 -3 14 2.26
    -4 -3 -14 2.79
    -4 3 -14 2.15
    4 3 14 2.24
    5 -3 14 1.83
    -5 -3 -14 2.72
    -5 -3 -14 2.97
    5 3 14 2.43
    -5 3 -14 2.43
    -6 -3 -14 1.82
    -6 -3 -14 2.23
    6 -3 14 2.32
    6 3 14 1.82
    -6 3 -14 1.73
    7 -3 14 0.36
    -7 -3 -14 0.34
    -7 3 -14 -0.02
    7 3 14 0.16
    -8 -3 -14 9.65
    8 -3 14 10.3
    8 3 14 11.69
    -8 3 -14 10.33
    8 -4 -14 0.2
    -8 -4 14 0.11
    -8 4 14 0.19
    8 4 -14 -0.23
    -7 -4 14 0.66
    7 -4 -14 0.58
    7 4 -14 0.47
    -7 4 14 0.38
    6 -4 -14 3.12
    -6 -4 14 2.28
    -6 4 14 2.47
    6 4 -14 2.3
    -5 -4 14 3.61
    5 -4 -14 5.12
    -5 4 14 4.94
    5 4 -14 4.62
    4 -4 -14 3.94
    -4 -4 14 3.69
    4 4 -14 2.75
    -4 4 14 3.98
    3 -4 -14 0.12
    -3 -4 14 0.14
    -3 4 14 -0.01
    3 4 -14 0
    -2 -4 14 14.19
    2 -4 -14 13.91
    -2 4 14 12.98
    1 -4 -14 0.65
    -1 -4 14 0.66
    -1 4 14 0.35
    0 -4 14 3.46
    0 -4 -14 3.17
    0 4 14 3.13
    1 -4 14 2.63
    -1 -4 -14 1.96
    1 4 14 2.37
    -1 4 -14 2.65
    2 -4 14 3.45
    -2 -4 -14 3.3
    2 4 14 4.01
    -2 4 -14 2.85
    3 -4 14 0.26
    -3 -4 -14 0.17
    -3 4 -14 0.16
    3 4 14 0.4
    -4 -4 -14 0.31
    4 -4 14 0.3
    -4 -4 -14 0.22
    -4 4 -14 0.38
    4 4 14 0.82
    -5 -4 -14 7.62
    -5 -4 -14 8.11
    5 -4 14 7.22
    -5 4 -14 7.64
    5 4 14 6.94
    6 -4 14 0.02
    -6 -4 -14 -0.08
    -6 -4 -14 -0.01
    -6 4 -14 0.12
    6 4 14 0.29
    -7 -4 -14 5.05
    -7 -4 -14 7.65
    7 -4 14 5.74
    5 -5 -14 1.97
    -5 -5 14 2.02
    5 5 -14 1.87
    -5 5 14 2.33
    -4 -5 14 0.09
    4 -5 -14 0.12
    -4 5 14 -0.18
    -3 -5 14 2.32
    3 -5 -14 1.91
    -3 5 14 1.68
    2 -5 -14 2.34
    -2 -5 14 2.28
    -2 5 14 1.86
    1 -5 -14 6.89
    -1 -5 14 7.7
    -1 5 14 8.59
    0 -5 14 0.31
    0 -5 -14 0.05
    0 5 14 0
    1 -5 14 0.33
    -1 -5 -14 0.01
    1 5 14 0.19
    -2 -5 -14 5.95
    2 -5 14 4.93
    2 5 14 7.28
    -3 -5 -14 0.84
    3 -5 14 0.44
    3 5 14 0.92
    -3 5 -14 1.02
    4 -5 14 0.17
    -4 -5 -14 0.12
    -4 5 -14 0.11
    4 5 14 0.16
    10 0 -15 0.06
    9 0 -15 -0.23
    8 0 -15 0.01
    -7 0 15 22.15
    7 0 -15 20.6
    6 0 -15 -0.07
    -6 0 15 0.06
    5 0 -15 35.12
    -5 0 15 34.34
    -4 0 15 -0.06
    4 0 -15 0.02
    -3 0 15 3.03
    3 0 -15 2.38
    3 0 -15 1.93
    -2 0 15 -0.07
    2 0 -15 0.07
    2 0 -15 -0.15
    1 0 -15 45.89
    -1 0 15 42.72
    1 0 -15 47.83
    0 0 -15 0.2
    0 0 -15 0.21
    0 0 15 0.28
    -1 0 -15 21.81
    -1 0 -15 20.56
    -2 0 -15 -0.05
    -2 0 -15 0.1
    -3 0 -15 0.8
    -4 0 -15 0.02
    -5 0 -15 4.79
    -6 0 -15 0.06
    -7 0 -15 3.8
    -8 0 -15 0.15
    8 0 15 -0.12
    9 0 15 2.1
    -9 0 -15 1.91
    10 -1 -15 0.14
    10 1 -15 0.18
    9 -1 -15 0.36
    9 1 -15 0.22
    -9 1 15 0.93
    8 -1 -15 3.46
    -8 1 15 4.1
    8 1 -15 5.34
    7 -1 -15 1.71
    7 1 -15 2.68
    -7 1 15 1.77
    6 -1 -15 6.53
    6 1 -15 6.26
    -6 1 15 6.85
    5 -1 -15 0.2
    -5 -1 15 0.36
    -5 1 15 0.65
    5 1 -15 0.59
    4 -1 -15 16.74
    -4 -1 15 18.34
    4 1 -15 17.14
    4 1 -15 18.78
    -4 1 15 18.1
    3 -1 -15 24.48
    -3 -1 15 24.14
    3 1 -15 23.99
    -3 1 15 21.56
    3 1 -15 23.56
    -2 -1 15 16.02
    2 -1 -15 15.36
    2 -1 -15 15.85
    2 1 -15 14.21
    -2 1 15 14.75
    2 1 -15 16.06
    1 -1 -15 1.05
    1 -1 -15 1.63
    1 1 -15 1.31
    -1 1 15 0.99
    1 1 -15 1.86
    0 -1 -15 20.17
    0 -1 -15 16.97
    0 1 -15 15.77
    0 1 15 17.92
    0 1 -15 18.27
    -1 -1 -15 34.44
    -1 -1 -15 35.68
    -1 1 -15 35.95
    1 1 15 36.01
    -2 -1 -15 24.34
    -2 -1 -15 26.26
    -2 1 -15 26.96
    2 1 15 27.61
    -3 -1 -15 1.13
    3 -1 15 0.9
    -3 -1 -15 0.83
    -3 1 -15 1.42
    -4 -1 -15 2.05
    4 -1 15 2.75
    -4 1 -15 3.33
    -5 -1 -15 0.67
    5 -1 15 0.3
    -5 1 -15 0.41
    6 -1 15 6.57
    -6 -1 -15 5.83
    -6 1 -15 5.24
    -7 -1 -15 2.42
    7 -1 15 2.26
    -7 1 -15 2.5
    -8 -1 -15 10.73
    8 -1 15 10.99
    -8 1 -15 10.17
    9 -1 15 5.02
    -9 -1 -15 5.43
    -9 1 -15 4.74
    9 -2 -15 0.51
    9 2 -15 0.7
    -9 2 15 0.52
    8 -2 -15 9.92
    8 2 -15 9.04
    -8 2 15 7.1
    7 -2 -15 5.53
    -7 2 15 5.31
    7 2 -15 5.28
    6 -2 -15 2.21
    6 2 -15 2.38
    -6 2 15 1.98
    5 -2 -15 51.61
    5 2 -15 55.42
    -5 2 15 55.1
    4 -2 -15 -0.02
    -4 2 15 0.05
    4 2 -15 0
    3 -2 -15 3.73
    -3 -2 15 4.08
    3 2 -15 3.68
    -3 2 15 4.13
    2 -2 -15 14.07
    2 2 -15 14.3
    2 2 -15 12.25
    -2 2 15 12.62
    1 -2 -15 18.02
    1 -2 -15 19.52
    1 2 -15 21.57
    1 2 -15 19.56
    -1 2 15 19.72
    0 -2 15 6.24
    0 -2 -15 6.56
    0 -2 -15 6.27
    0 2 15 6.39
    0 2 -15 5.5
    1 -2 15 0.83
    -1 -2 -15 0.43
    -1 -2 -15 0.4
    1 2 15 0.44
    -1 2 -15 0.4
    -2 -2 -15 1.79
    2 -2 15 2.03
    -2 -2 -15 1.02
    -2 2 -15 2.57
    2 2 15 1.35
    -3 -2 -15 6.72
    3 -2 15 6.17
    -3 -2 -15 7.18
    -3 2 -15 6.54
    3 2 15 7.24
    -4 -2 -15 2.19
    4 -2 15 1.96
    -4 -2 -15 1.9
    4 2 15 1.95
    -4 2 -15 1.12
    5 -2 15 0.13
    -5 -2 -15 -0.04
    -5 2 -15 0.08
    5 2 15 -0.14
    6 -2 15 0.01
    -6 -2 -15 0.02
    -6 2 -15 -0.07
    7 -2 15 0.15
    -7 -2 -15 0.48
    -7 2 -15 0.13
    -8 -2 -15 1.17
    8 -2 15 1.86
    -8 2 -15 1.1
    8 -3 -15 0.47
    -8 3 15 0.11
    8 3 -15 -0.15
    7 -3 -15 -0.2
    -7 3 15 -0.05
    7 3 -15 -0.15
    6 -3 -15 0.13
    -6 3 15 -0.08
    6 3 -15 0.09
    5 -3 -15 1.36
    5 3 -15 1.29
    -5 3 15 0.91
    4 -3 -15 7.03
    -4 -3 15 6.87
    4 3 -15 5.05
    -4 3 15 7.54
    -3 -3 15 16.08
    3 -3 -15 14.14
    3 3 -15 15.92
    -3 3 15 15.52
    -2 -3 15 0.16
    2 -3 -15 0.22
    -2 3 15 -0.1
    2 3 -15 0.06
    1 -3 -15 3.16
    -1 -3 15 3.28
    1 3 -15 3.09
    -1 3 15 2.7
    0 -3 -15 0.01
    0 -3 15 0.05
    0 3 15 -0.12
    0 3 -15 -0.06
    -1 -3 -15 0.1
    -1 -3 -15 0.05
    1 -3 15 0.04
    -1 3 -15 0.19
    1 3 15 0.19
    -2 -3 -15 0.89
    2 -3 15 1.15
    -2 -3 -15 0.89
    -2 3 -15 1.03
    2 3 15 1.08
    -3 -3 -15 17.43
    -3 -3 -15 17.28
    3 -3 15 18.24
    3 3 15 17.32
    -3 3 -15 18.08
    4 -3 15 -0.04
    -4 -3 -15 0.03
    -4 -3 -15 -0.05
    4 3 15 -0.02
    -4 3 -15 0.04
    5 -3 15 0.35
    -5 -3 -15 -0.19
    -5 -3 -15 0.48
    5 3 15 0.3
    -5 3 -15 0.22
    -6 -3 -15 0.68
    6 -3 15 1
    6 3 15 0.99
    -6 3 -15 0.78
    7 -3 15 26.63
    -7 -3 -15 23.64
    7 3 15 25.31
    -7 3 -15 27.33
    -7 -4 15 22.84
    7 -4 -15 23.69
    -7 4 15 18.36
    7 4 -15 19.86
    -6 -4 15 1.04
    6 -4 -15 1.61
    6 4 -15 1.06
    -6 4 15 1.51
    5 -4 -15 0.89
    -5 -4 15 0.56
    5 4 -15 0.56
    -5 4 15 0.73
    4 -4 -15 0.04
    -4 -4 15 0
    4 4 -15 0.11
    -4 4 15 -0.11
    3 -4 -15 2.68
    -3 -4 15 3.09
    -3 4 15 2.48
    2 -4 -15 3.05
    -2 -4 15 3.79
    -2 4 15 3.05
    1 -4 -15 0.05
    -1 -4 15 0.1
    -1 4 15 -0.08
    0 -4 -15 6.99
    0 -4 15 7.72
    0 4 15 9.07
    -1 -4 -15 7.21
    1 -4 15 6.39
    1 4 15 6.1
    2 -4 15 0.19
    -2 -4 -15 0.79
    -2 4 -15 0.54
    2 4 15 0.64
    3 -4 15 2.44
    -3 -4 -15 2.99
    3 4 15 2.6
    -3 4 -15 3.27
    4 -4 15 9.62
    -4 -4 -15 5.26
    -4 -4 -15 7.34
    4 4 15 8.08
    -4 4 -15 7.04
    5 -4 15 6.29
    -5 -4 -15 6.4
    -5 -4 -15 6.84
    5 4 15 6.26
    -5 4 -15 6
    -6 -4 -15 0.2
    -6 -4 -15 0.02
    6 -4 15 0.06
    -6 4 -15 0.13
    6 4 15 0.18
    3 -5 -15 5.89
    -3 -5 15 5.52
    -3 5 15 5.3
    -2 -5 15 3.32
    2 -5 -15 3.32
    -2 5 15 3.37
    1 -5 -15 1.09
    -1 -5 15 1.16
    -1 5 15 1.38
    0 -5 15 0.25
    0 -5 -15 -0.01
    0 5 15 -0.19
    -1 -5 -15 0.44
    1 -5 15 1.24
    1 5 15 1.12
    2 -5 15 20.4
    -2 -5 -15 24.02
    2 5 15 20.69
    3 -5 15 0.58
    3 5 15 0.64
    9 0 -16 0.06
    8 0 -16 6.51
    -7 0 16 0.11
    7 0 -16 0.03
    6 0 -16 30.11
    -6 0 16 30.2
    -5 0 16 -0.02
    5 0 -16 0
    4 0 -16 17.19
    -4 0 16 13.54
    3 0 -16 0.12
    3 0 -16 0.08
    -3 0 16 0.09
    -2 0 16 8.45
    2 0 -16 9.46
    2 0 -16 8.13
    1 0 -16 -0.04
    -1 0 16 -0.08
    1 0 -16 -0.02
    0 0 16 0.86
    0 0 -16 1.15
    0 0 -16 0.75
    -1 0 -16 0.08
    -1 0 -16 -0.03
    -2 0 -16 1.46
    -3 0 -16 -0.01
    -4 0 -16 0.74
    -5 0 -16 0.12
    -6 0 -16 -0.02
    -7 0 -16 -0.11
    -8 0 -16 3.28
    9 -1 -16 -0.15
    9 1 -16 -0.07
    8 -1 -16 0.02
    8 1 -16 0.1
    -8 1 16 -0.03
    7 -1 -16 8.69
    7 1 -16 9.01
    -7 1 16 8.09
    6 -1 -16 4.66
    -6 1 16 3.45
    6 1 -16 3
    -5 -1 16 2.75
    5 -1 -16 3.31
    -5 1 16 2.66
    5 1 -16 3.65
    4 -1 -16 1.42
    -4 -1 16 1.56
    4 1 -16 0.93
    4 1 -16 1.57
    -4 1 16 1.53
    3 -1 -16 4.66
    -3 -1 16 4.58
    -3 1 16 3.92
    3 1 -16 4.31
    3 1 -16 5.13
    -2 -1 16 2.28
    2 -1 -16 2.54
    2 -1 -16 2.07
    2 1 -16 1.88
    -2 1 16 2.31
    2 1 -16 2.58
    1 -1 -16 13.32
    1 -1 -16 14.56
    -1 -1 16 12.62
    -1 1 16 12.05
    1 1 -16 12.4
    1 1 -16 12.84
    0 -1 -16 0.16
    0 -1 -16 0.11
    0 1 -16 0.16
    0 1 -16 0.28
    0 1 16 0.33
    -1 -1 -16 1.32
    -1 -1 -16 1.17
    -1 1 -16 2.01
    1 1 16 1.44
    -2 -1 -16 1.12
    -2 -1 -16 1.73
    -2 1 -16 1.44
    2 1 16 1.52
    -3 -1 -16 29.3
    -3 1 -16 27.65
    -4 -1 -16 18.7
    -4 1 -16 16.43
    -5 -1 -16 7.98
    -5 1 -16 7.09
    6 -1 16 1.67
    -6 -1 -16 1.63
    -6 1 -16 1.16
    7 -1 16 0.48
    -7 -1 -16 0.91
    -7 1 -16 0.89
    8 -1 16 12.46
    -8 -1 -16 15.29
    -8 1 -16 14.16
    8 -2 -16 -0.11
    -8 2 16 0.25
    8 2 -16 0.05
    7 -2 -16 0.87
    -7 2 16 0.35
    7 2 -16 0.66
    6 -2 -16 5.96
    6 2 -16 7.88
    -6 2 16 6.51
    5 -2 -16 14.9
    5 2 -16 15.04
    -5 2 16 15.15
    4 -2 -16 0.65
    4 2 -16 1.13
    -4 2 16 1.34
    3 -2 -16 0.1
    -3 -2 16 0.14
    -3 2 16 -0.02
    3 2 -16 0.25
    2 -2 -16 10.51
    -2 -2 16 10.45
    -2 2 16 10.16
    2 2 -16 9.33
    2 2 -16 9.63
    1 -2 -16 4.45
    1 -2 -16 4.09
    1 2 -16 4.69
    -1 2 16 4.56
    0 -2 -16 0.01
    0 -2 -16 0.12
    0 2 -16 0.2
    0 2 16 0.1
    -1 -2 -16 0.11
    -1 -2 -16 0.63
    1 2 16 0
    -1 2 -16 0.56
    -2 -2 -16 3.58
    -2 -2 -16 4.16
    2 -2 16 4.48
    2 2 16 3.32
    -2 2 -16 4.35
    3 -2 16 1.48
    -3 -2 -16 1.6
    -3 -2 -16 1.3
    -3 2 -16 1.31
    3 2 16 1.75
    4 -2 16 0.12
    -4 -2 -16 -0.1
    -4 -2 -16 -0.06
    -4 2 -16 0.47
    4 2 16 0.31
    -5 -2 -16 -0.16
    5 -2 16 -0.04
    -5 2 -16 0.05
    5 2 16 0.17
    -6 -2 -16 0.24
    6 -2 16 0.24
    -6 2 -16 0.26
    7 -2 16 0.88
    -7 -2 -16 1.46
    -7 2 -16 1.56
    7 -3 -16 0.07
    -7 3 16 0.04
    7 3 -16 0.16
    6 -3 -16 7.43
    -6 3 16 6.83
    6 3 -16 7.44
    5 -3 -16 12.43
    5 3 -16 13.09
    -5 3 16 13.66
    4 -3 -16 2.89
    4 3 -16 3.74
    -4 3 16 3.4
    3 -3 -16 0.85
    -3 3 16 1.2
    3 3 -16 1.12
    2 -3 -16 35.9
    -2 -3 16 35.54
    -2 3 16 34.6
    1 -3 -16 4.38
    -1 -3 16 4.13
    -1 3 16 4.6
    0 -3 -16 7.67
    0 3 -16 7.38
    0 3 16 5.91
    -1 -3 -16 1.49
    1 -3 16 0.77
    -1 3 -16 1.56
    1 3 16 1.61
    2 -3 16 17.61
    -2 -3 -16 14.62
    -2 -3 -16 16.58
    2 3 16 14.56
    -2 3 -16 16.4
    -3 -3 -16 0.3
    3 -3 16 -0.01
    -3 -3 -16 0.67
    -3 3 -16 0.1
    3 3 16 0.25
    -4 -3 -16 0.64
    4 -3 16 1.28
    -4 -3 -16 1.34
    -4 3 -16 0.96
    4 3 16 1.65
    5 -3 16 0.04
    -5 -3 -16 0.05
    -5 -3 -16 0.1
    5 3 16 -0.14
    -5 3 -16 0
    6 -3 16 5.77
    -6 -3 -16 6.07
    -6 3 -16 6.54
    6 3 16 6.57
    5 -4 -16 0.03
    -5 -4 16 0.47
    -5 4 16 -0.04
    5 4 -16 0.2
    4 -4 -16 10.03
    -4 -4 16 9.87
    -4 4 16 11.68
    4 4 -16 9.43
    -3 -4 16 -0.09
    3 -4 -16 -0.02
    -3 4 16 0.08
    -2 -4 16 0.78
    2 -4 -16 0.76
    -2 4 16 1.26
    -1 -4 16 0.2
    1 -4 -16 0.33
    -1 4 16 0.56
    0 -4 16 18.52
    0 -4 -16 21.01
    0 4 16 18.73
    1 -4 16 0.19
    -1 -4 -16 0.15
    1 4 16 0.66
    2 -4 16 0.57
    -2 -4 -16 0.98
    2 4 16 0.62
    -2 4 -16 0.73
    -3 -4 -16 0.09
    3 -4 16 0.53
    -3 4 -16 -0.03
    3 4 16 0.43
    -4 -4 -16 4.76
    4 -4 16 4.17
    4 4 16 3.56
    -4 4 -16 3.25
    8 0 -17 0
    7 0 -17 0.3
    -6 0 17 0.08
    6 0 -17 -0.03
    5 0 -17 0.03
    -5 0 17 -0.14
    4 0 -17 0.18
    -4 0 17 0.14
    -3 0 17 5.31
    3 0 -17 6.93
    3 0 -17 4.9
    2 0 -17 0
    -2 0 17 0.06
    2 0 -17 0.13
    -1 0 17 3.25
    1 0 -17 4.34
    1 0 -17 3.26
    0 0 17 -0.1
    0 0 -17 0.1
    0 0 -17 0.26
    1 0 17 1.33
    -1 0 -17 1.1
    -2 0 -17 0
    -3 0 -17 1.99
    -4 0 -17 -0.09
    -5 0 -17 5.56
    -6 0 -17 -0.03
    -7 0 -17 0.78
    8 -1 -17 -0.14
    -8 1 17 -0.09
    8 1 -17 -0.12
    7 -1 -17 3.97
    7 1 -17 5.44
    -7 1 17 4.61
    6 -1 -17 8.07
    -6 1 17 6.45
    6 1 -17 6.77
    5 -1 -17 1.24
    5 1 -17 1.23
    -5 1 17 0.48
    4 -1 -17 0.6
    -4 -1 17 0.61
    -4 1 17 0.5
    4 1 -17 0.4
    4 1 -17 0.58
    3 -1 -17 4.91
    -3 -1 17 4.88
    3 1 -17 4.43
    3 1 -17 6.4
    -3 1 17 4.77
    2 -1 -17 10.32
    -2 -1 17 9.68
    2 -1 -17 8.99
    2 1 -17 9.89
    -2 1 17 9.01
    2 1 -17 8.24
    1 -1 -17 13.99
    -1 -1 17 13.58
    1 -1 -17 14.09
    1 1 -17 14.78
    1 1 -17 13.32
    -1 1 17 14.78
    0 -1 -17 2.03
    0 -1 -17 1.67
    0 1 -17 2.46
    0 1 17 2.15
    -1 -1 -17 9.41
    -1 -1 -17 8.66
    -1 1 -17 7.5
    1 1 17 7.3
    -2 -1 -17 2.01
    -2 -1 -17 1.44
    2 1 17 2.1
    -2 1 -17 3.11
    -3 -1 -17 25.58
    3 1 17 21.89
    -3 1 -17 21.5
    -4 -1 -17 7.37
    -4 1 -17 7.46
    -5 -1 -17 1.4
    -5 1 -17 1.87
    -6 -1 -17 0.74
    -6 1 -17 0.99
    -7 -1 -17 0.44
    -7 1 -17 0.39
    7 -2 -17 0.03
    7 2 -17 0.4
    -7 2 17 -0.16
    6 -2 -17 8.98
    -6 2 17 8.69
    6 2 -17 9.47
    5 -2 -17 11.99
    -5 2 17 11.91
    5 2 -17 11.56
    4 -2 -17 1.59
    4 2 -17 1.32
    -4 2 17 1.17
    -3 -2 17 9.02
    3 -2 -17 8.98
    3 2 -17 9.03
    -3 2 17 8.1
    2 -2 -17 0.02
    -2 -2 17 0.28
    2 2 -17 0.14
    -2 2 17 0.13
    2 2 -17 0.19
    1 -2 -17 -0.19
    -1 2 17 0.18
    1 2 -17 0.28
    0 -2 -17 0.4
    0 -2 -17 0.33
    0 2 17 0.27
    0 2 -17 0.38
    -1 -2 -17 3.35
    -1 -2 -17 2.65
    -1 2 -17 2.38
    1 2 17 3.15
    -2 -2 -17 0.69
    -2 -2 -17 1.7
    -2 2 -17 1.28
    2 2 17 1.11
    -3 -2 -17 0
    -3 -2 -17 -0.11
    -3 2 -17 0.01
    3 2 17 0.05
    -4 -2 -17 0.85
    4 2 17 0.62
    -4 2 -17 0.61
    5 -2 17 0.47
    -5 -2 -17 0.51
    5 2 17 0.38
    -5 2 -17 0.33
    -6 -2 -17 3.5
    6 -2 17 2.25
    -6 2 -17 3.08
    6 2 17 1.98
    6 -3 -17 0.04
    6 3 -17 -0.12
    -6 3 17 -0.07
    5 -3 -17 3.04
    5 3 -17 3.02
    -5 3 17 2.93
    4 -3 -17 0.19
    4 3 -17 0.39
    -4 3 17 0.59
    3 -3 -17 10.13
    -3 3 17 9.17
    2 -3 -17 10.6
    -2 3 17 10.53
    1 -3 -17 0.31
    -1 3 17 0.66
    0 -3 -17 0.33
    0 3 17 0.48
    0 3 -17 0.1
    1 -3 17 1.04
    -1 -3 -17 0.94
    -1 3 -17 0.65
    1 3 17 0.35
    -2 -3 -17 0.27
    -2 -3 -17 0.43
    2 -3 17 0.37
    -2 3 -17 0.32
    2 3 17 0.4
    3 -3 17 1.66
    -3 -3 -17 1.29
    -3 -3 -17 1.11
    -3 3 -17 1.57
    3 3 17 1.25
    -4 -3 -17 0.53
    -4 -3 -17 0.91
    4 -3 17 1.65
    4 3 17 0.48
    -4 3 -17 1.64
    5 -3 17 6.13
    -5 -3 -17 6
    -5 3 -17 6.44
    5 3 17 6.83
    -3 -4 17 1.73
    3 -4 -17 1.01
    -3 4 17 1.93
    -2 -4 17 2.76
    2 -4 -17 1.87
    -2 4 17 2.07
    1 -4 -17 0.08
    -1 -4 17 -0.14
    -1 4 17 0.08
    0 -4 -17 0.44
    0 -4 17 0.29
    0 4 17 0.19
    1 -4 17 0.52
    -1 -4 -17 0.14
    1 4 17 0.52
    2 -4 17 3.21
    -2 -4 -17 3.81
    -2 4 -17 4.12
    2 4 17 3.51
    7 0 -18 -0.22
    -6 0 18 0.76
    6 0 -18 0.91
    5 0 -18 -0.11
    -5 0 18 0.19
    4 0 -18 0.7
    -4 0 18 0.52
    -3 0 18 0.02
    3 0 -18 0.06
    3 0 -18 0.07
    -2 0 18 3.77
    2 0 -18 2.66
    2 0 -18 3.72
    1 0 -18 0.12
    1 0 -18 0.05
    -1 0 18 0.16
    0 0 -18 4.47
    0 0 18 3.8
    0 0 -18 4.34
    -1 0 -18 -0.05
    1 0 18 -0.21
    -2 0 -18 3.41
    -3 0 -18 0.11
    -4 0 -18 0.44
    -5 0 -18 -0.16
    -6 0 -18 19.5
    6 -1 -18 4.01
    6 1 -18 5.63
    -6 1 18 6.21
    5 -1 -18 8.55
    -5 1 18 7.84
    5 1 -18 9.04
    4 -1 -18 5.84
    -4 -1 18 4.95
    4 1 -18 4.42
    -4 1 18 4.18
    3 -1 -18 1.96
    -3 -1 18 0.69
    -3 1 18 1.24
    3 1 -18 1.34
    3 1 -18 1.07
    2 -1 -18 7.91
    -2 -1 18 7.33
    2 -1 -18 7.42
    2 1 -18 7.16
    -2 1 18 7.32
    2 1 -18 7.67
    1 -1 -18 2.13
    1 -1 -18 3.34
    -1 -1 18 1.91
    1 1 -18 3.13
    -1 1 18 2.24
    0 -1 -18 -0.03
    0 -1 18 0.16
    0 -1 -18 -0.21
    0 1 18 0.15
    0 1 -18 0.02
    -1 -1 -18 9.28
    -1 -1 -18 7.62
    -1 1 -18 8.22
    1 1 18 7.64
    -2 -1 -18 1.61
    2 1 18 0.64
    -2 1 -18 0.9
    -3 -1 -18 0.21
    -3 1 -18 0.34
    3 1 18 0.57
    -4 -1 -18 12.02
    -4 1 -18 13.34
    4 1 18 13.98
    -5 -1 -18 0.35
    -5 1 -18 0.64
    5 -2 -18 0.35
    5 2 -18 0.72
    -5 2 18 0.66
    4 -2 -18 0.04
    4 2 -18 -0.07
    -4 2 18 0.19
    3 -2 -18 1.8
    3 2 -18 0.91
    -3 2 18 1.78
    -2 -2 18 0.77
    2 -2 -18 0.93
    -2 2 18 0.88
    -1 -2 18 1.8
    1 -2 -18 0.76
    1 2 -18 1.32
    -1 2 18 1.42
    0 -2 -18 0.19
    0 -2 -18 -0.06
    0 2 -18 0.17
    0 2 18 0.08
    -1 -2 -18 0.48
    -1 -2 -18 0.61
    -1 2 -18 0.64
    1 2 18 0.85
    -2 -2 -18 2.15
    -2 -2 -18 2.49
    -2 2 -18 2.13
    2 2 18 1.92
    -3 -2 -18 1.15
    -3 2 -18 1.46
    3 2 18 1.49
    -4 -2 -18 0.78
    4 2 18 0.59
    -4 2 -18 2.12
    3 -3 -18 -0.02
    -3 3 18 0.01
    2 -3 -18 3.51
    -2 3 18 3.22
    1 -3 -18 0.24
    -1 3 18 1.07
    0 -3 -18 7.01
    0 3 18 6.92
    -1 -3 -18 1.3
    -1 3 -18 1.31
    1 3 18 1.37
    -2 -3 -18 0.8
    -2 -3 -18 1.14
    2 3 18 0.87
    -2 3 -18 0.44
    5 0 -19 1.1
    -5 0 19 0.97
    4 0 -19 0.04
    -4 0 19 -0.11
    -3 0 19 0.61
    3 0 -19 1.16
    3 0 -19 1.33
    2 0 -19 0.09
    2 0 -19 0.06
    -2 0 19 0.12
    1 0 -19 4.9
    -1 0 19 4.41
    1 0 -19 4.94
    0 0 19 0.02
    0 0 -19 0.08
    1 0 19 5.1
    -1 0 -19 5.59
    2 0 19 -0.05
    -2 0 -19 -0.05
    -3 0 -19 5.29
    -4 0 -19 0.1
    -4 -1 19 6.15
    4 -1 -19 6.83
    -4 1 19 7.3
    4 1 -19 5.96
    3 -1 -19 -0.25
    -3 -1 19 0
    3 1 -19 -0.2
    3 1 -19 0.31
    -3 1 19 -0.08
    2 -1 -19 4.05
    -2 -1 19 4.14
    2 -1 -19 4.13
    2 1 -19 5.44
    -2 1 19 4.64
    2 1 -19 2.92
    1 -1 -19 4.73
    -1 -1 19 6.7
    1 -1 -19 7.19
    -1 1 19 5.98
    1 1 -19 6.53
    0 -1 -19 0.03
    0 -1 19 0.22
    0 -1 -19 0.26
    0 1 19 0.33
    0 1 -19 0.61
    -1 -1 -19 5.52
    -1 1 -19 4.61
    1 1 19 3.69
    -2 -1 -19 0.24
    -2 1 -19 0.25
    2 1 19 0.16
    -3 -1 -19 6.36
    3 1 19 4.76
    -3 1 -19 5
    3 -2 -19 0.95
    -3 2 19 1.18
    2 -2 -19 1.73
    -2 -2 19 1.49
    -2 2 19 1.8
    1 -2 -19 0.17
    -1 -2 19 0.12
    -1 2 19 0.19
    1 2 -19 0.1
    0 -2 -19 1.49
    0 -2 -19 1.61
    0 2 -19 1.81
    0 2 19 0.88
    -1 -2 -19 -0.17
    -1 -2 -19 0.1
    -1 2 -19 0.13
    1 2 19 0.23
    -2 -2 -19 4.23
    2 2 19 4.96
    -2 2 -19 5.67
_refine_special_details     ?
_reflns_number_total     2568
_reflns_number_gt     2172
_reflns_threshold_expression     'I > 2\s(I)'
_refine_ls_structure_factor_coef     Fsqd
_refine_ls_matrix_type     full
_refine_ls_R_factor_all     0.0381
_refine_ls_R_factor_gt     0.0312
_refine_ls_wR_factor_gt     0.0767
_refine_ls_wR_factor_ref     0.0834
_refine_ls_goodness_of_fit_ref     1.055
_refine_ls_restrained_S_all     1.055
_refine_ls_number_reflns     2568
_refine_ls_number_parameters     172
_refine_ls_number_restraints     0
_refine_ls_hydrogen_treatment     constr
_refine_ls_weighting_scheme     calc
_refine_ls_weighting_details
              'w=1/[\s^2^(Fo^2^)+(0.0396P)^2^+0.7507P] where P=(Fo^2^+2Fc^2^)/3'
_atom_sites_solution_hydrogens     geom
_atom_sites_solution_primary     ?
_atom_sites_solution_secondary     ?
_refine_ls_shift/su_max     0.001
_refine_ls_shift/su_mean     0.000
_refine_diff_density_max     0.255
_refine_diff_density_min     -0.277
_refine_ls_extinction_method     none
_refine_ls_extinction_coef     .
loop_
    _atom_type_symbol
    _atom_type_description
    _atom_type_scat_dispersion_real
    _atom_type_scat_dispersion_imag
    _atom_type_scat_source
    'C' 'C' 0.0033 0.0016
                         'International Tables Vol C Tables 4.2.6.8 and 6.1.1.4'
    'H' 'H' 0.0000 0.0000
                         'International Tables Vol C Tables 4.2.6.8 and 6.1.1.4'
    'Cl' 'Cl' 0.1484 0.1585
                         'International Tables Vol C Tables 4.2.6.8 and 6.1.1.4'
    'O' 'O' 0.0106 0.0060
                         'International Tables Vol C Tables 4.2.6.8 and 6.1.1.4'
    'S' 'S' 0.1246 0.1234
                         'International Tables Vol C Tables 4.2.6.8 and 6.1.1.4'
_computing_data_collection
;
APEX2 (Bruker, 2013)
;
_computing_cell_refinement
;
SAINT (Bruker, 2013)
;
_computing_data_reduction
;
SAINT (Bruker, 2013)
;
_computing_structure_solution
;
SHELXS2014 (Sheldrick, 2008)
;
_computing_structure_refinement
;
SHELXL2014 (Sheldrick, 2015)
;
_computing_molecular_graphics
;
<i>OLEX2</i> (Dolomanov <i>et al.</i>,  2009; Bourhis <i>et al.</i>,
2015)
;
_computing_publication_material
;
<i>CrystalMaker</i> (Palmer, 2007)
;
loop_
    _atom_site_type_symbol
    _atom_site_label
    _atom_site_fract_x
    _atom_site_fract_y
    _atom_site_fract_z
    _atom_site_U_iso_or_equiv
    _atom_site_adp_type
    _atom_site_calc_flag
    _atom_site_occupancy
    _atom_site_disorder_assembly
    _atom_site_disorder_group
    Cl Cl3 0.40330(4) 0.76082(9) 0.56242(3) 0.03498(15) Uani d 1 . .
    Cl Cl2 0.43839(5) 1.20119(9) 0.64173(4) 0.04126(17) Uani d 1 . .
    Cl Cl1 0.86246(4) 1.05869(8) 0.68164(3) 0.03599(16) Uani d 1 . .
    S S1 0.83040(4) 0.61521(8) 0.58959(3) 0.02676(14) Uani d 1 . .
    O O2 0.78797(12) 0.4493(2) 0.54149(9) 0.0322(3) Uani d 1 . .
    O O3 0.88861(13) 0.5784(2) 0.66557(9) 0.0367(4) Uani d 1 . .
    C C1 0.72261(16) 0.7865(3) 0.60570(12) 0.0250(4) Uani d 1 . .
    C C12 0.86103(16) 0.9951(3) 0.43502(13) 0.0297(5) Uani d 1 . .
    H H12 0.8568 1.0940 0.4779 0.036 Uiso calc 1 . .
    O O1 0.91219(11) 0.7437(2) 0.53709(8) 0.0283(3) Uani d 1 . .
    C C3 0.64884(17) 1.1015(3) 0.65532(12) 0.0287(5) Uani d 1 . .
    H H3 0.6587 1.2317 0.6806 0.034 Uiso calc 1 . .
    C C6 0.61918(16) 0.7233(3) 0.58012(12) 0.0260(4) Uani d 1 . .
    H H6 0.6093 0.5947 0.5535 0.031 Uiso calc 1 . .
    C C8 0.89316(17) 0.6461(3) 0.39295(13) 0.0309(5) Uani d 1 . .
    H H8 0.9107 0.5088 0.4072 0.037 Uiso calc 1 . .
    C C5 0.53069(16) 0.8467(3) 0.59320(12) 0.0267(4) Uani d 1 . .
    C C4 0.54605(17) 1.0382(3) 0.62926(12) 0.0285(5) Uani d 1 . .
    C C2 0.73697(17) 0.9755(3) 0.64467(12) 0.0273(4) Uani d 1 . .
    C C7 0.88520(16) 0.7940(3) 0.45289(12) 0.0256(4) Uani d 1 . .
    C C10 0.84980(18) 0.9035(4) 0.29115(13) 0.0352(5) Uani d 1 . .
    H H10 0.8371 0.9415 0.2348 0.042 Uiso calc 1 . .
    C C11 0.84316(18) 1.0485(3) 0.35269(14) 0.0345(5) Uani d 1 . .
    H H11 0.8262 1.1860 0.3385 0.041 Uiso calc 1 . .
    C C9 0.87469(18) 0.7041(4) 0.31090(14) 0.0359(5) Uani d 1 . .
    H H9 0.8793 0.6053 0.2680 0.043 Uiso calc 1 . .
loop_
    _atom_site_aniso_label
    _atom_site_aniso_U_11
    _atom_site_aniso_U_22
    _atom_site_aniso_U_33
    _atom_site_aniso_U_12
    _atom_site_aniso_U_13
    _atom_site_aniso_U_23
    Cl3 0.0269(3) 0.0401(3) 0.0379(3) 0.0003(2) 0.0017(2) 0.0008(2)
    Cl2 0.0432(3) 0.0361(3) 0.0451(3) 0.0146(2) 0.0111(3) 0.0001(2)
    Cl1 0.0383(3) 0.0317(3) 0.0375(3) -0.0058(2) -0.0056(2) -0.0032(2)
    S1 0.0288(3) 0.0241(3) 0.0275(3) 0.0027(2) 0.0018(2) 0.0006(2)
    O2 0.0345(8) 0.0237(8) 0.0386(8) -0.0003(6) 0.0043(6) -0.0037(6)
    O3 0.0419(9) 0.0386(9) 0.0295(8) 0.0100(7) -0.0021(7) 0.0046(7)
    C1 0.0287(11) 0.0228(10) 0.0235(10) 0.0032(8) 0.0033(8) 0.0015(8)
    C12 0.0290(11) 0.0256(11) 0.0347(11) -0.0001(9) 0.0044(9) -0.0039(9)
    O1 0.0244(7) 0.0334(8) 0.0271(7) -0.0018(6) 0.0002(6) 0.0006(6)
    C3 0.0420(12) 0.0232(10) 0.0210(10) 0.0007(9) 0.0046(9) 0.0001(8)
    C6 0.0296(11) 0.0245(10) 0.0241(10) 0.0000(8) 0.0042(8) 0.0001(8)
    C8 0.0299(11) 0.0287(11) 0.0344(11) 0.0034(9) 0.0048(9) -0.0034(9)
    C5 0.0281(10) 0.0285(11) 0.0236(10) 0.0006(8) 0.0035(8) 0.0029(8)
    C4 0.0354(11) 0.0266(11) 0.0239(10) 0.0073(9) 0.0088(8) 0.0042(8)
    C2 0.0347(11) 0.0247(10) 0.0226(10) -0.0043(9) 0.0011(8) 0.0006(8)
    C7 0.0212(10) 0.0305(11) 0.0251(10) -0.0006(8) 0.0022(8) 0.0005(8)
    C10 0.0323(12) 0.0458(14) 0.0275(11) -0.0051(10) 0.0022(9) 0.0029(10)
    C11 0.0339(12) 0.0301(12) 0.0394(12) -0.0003(9) -0.0001(10) 0.0066(10)
    C9 0.0371(12) 0.0393(13) 0.0316(11) -0.0027(10) 0.0055(9) -0.0108(10)
_geom_special_details
;
 All esds (except the esd in the dihedral angle between two l.s. planes)
 are estimated using the full covariance matrix.  The cell esds are taken
 into account individually in the estimation of esds in distances, angles
 and torsion angles; correlations between esds in cell parameters are only
 used when they are defined by crystal symmetry.  An approximate (isotropic)
 treatment of cell esds is used for estimating esds involving l.s. planes.
;
loop_
    _geom_bond_atom_site_label_1
    _geom_bond_atom_site_label_2
    _geom_bond_site_symmetry_2
    _geom_bond_distance
    _geom_bond_publ_flag
    Cl3 C5 . 1.725(2) ?
    Cl2 C4 . 1.721(2) ?
    Cl1 C2 . 1.727(2) ?
    S1 O2 . 1.4229(15) ?
    S1 O3 . 1.4184(15) ?
    S1 C1 . 1.766(2) ?
    S1 O1 . 1.5828(15) ?
    C1 C6 . 1.390(3) ?
    C1 C2 . 1.395(3) ?
    C12 H12 . 0.9500 ?
    C12 C7 . 1.377(3) ?
    C12 C11 . 1.383(3) ?
    O1 C7 . 1.425(2) ?
    C3 H3 . 0.9500 ?
    C3 C4 . 1.385(3) ?
    C3 C2 . 1.380(3) ?
    C6 H6 . 0.9500 ?
    C6 C5 . 1.380(3) ?
    C8 H8 . 0.9500 ?
    C8 C7 . 1.374(3) ?
    C8 C9 . 1.388(3) ?
    C5 C4 . 1.391(3) ?
    C10 H10 . 0.9500 ?
    C10 C11 . 1.378(3) ?
    C10 C9 . 1.375(3) ?
    C11 H11 . 0.9500 ?
    C9 H9 . 0.9500 ?
loop_
    _geom_angle_atom_site_label_1
    _geom_angle_atom_site_label_2
    _geom_angle_atom_site_label_3
    _geom_angle_site_symmetry_1
    _geom_angle_site_symmetry_3
    _geom_angle
    _geom_angle_publ_flag
    O2 S1 C1 . . 107.48(9) ?
    O2 S1 O1 . . 110.01(8) ?
    O3 S1 O2 . . 120.41(9) ?
    O3 S1 C1 . . 109.92(9) ?
    O3 S1 O1 . . 103.89(9) ?
    O1 S1 C1 . . 103.92(9) ?
    C6 C1 S1 . . 117.13(15) ?
    C6 C1 C2 . . 119.83(19) ?
    C2 C1 S1 . . 123.01(16) ?
    C7 C12 H12 . . 121.1 ?
    C7 C12 C11 . . 117.9(2) ?
    C11 C12 H12 . . 121.1 ?
    C7 O1 S1 . . 120.10(12) ?
    C4 C3 H3 . . 120.0 ?
    C2 C3 H3 . . 120.0 ?
    C2 C3 C4 . . 120.04(19) ?
    C1 C6 H6 . . 119.9 ?
    C5 C6 C1 . . 120.24(19) ?
    C5 C6 H6 . . 119.9 ?
    C7 C8 H8 . . 121.1 ?
    C7 C8 C9 . . 117.7(2) ?
    C9 C8 H8 . . 121.1 ?
    C6 C5 Cl3 . . 118.90(16) ?
    C6 C5 C4 . . 119.61(19) ?
    C4 C5 Cl3 . . 121.47(16) ?
    C3 C4 Cl2 . . 118.78(16) ?
    C3 C4 C5 . . 120.35(19) ?
    C5 C4 Cl2 . . 120.87(17) ?
    C1 C2 Cl1 . . 122.17(16) ?
    C3 C2 Cl1 . . 117.99(16) ?
    C3 C2 C1 . . 119.84(19) ?
    C12 C7 O1 . . 117.49(18) ?
    C8 C7 C12 . . 123.09(19) ?
    C8 C7 O1 . . 119.19(18) ?
    C11 C10 H10 . . 119.8 ?
    C9 C10 H10 . . 119.8 ?
    C9 C10 C11 . . 120.3(2) ?
    C12 C11 H11 . . 119.8 ?
    C10 C11 C12 . . 120.4(2) ?
    C10 C11 H11 . . 119.8 ?
    C8 C9 H9 . . 119.7 ?
    C10 C9 C8 . . 120.5(2) ?
    C10 C9 H9 . . 119.7 ?
loop_
    _geom_torsion_atom_site_label_1
    _geom_torsion_atom_site_label_2
    _geom_torsion_atom_site_label_3
    _geom_torsion_atom_site_label_4
    _geom_torsion_site_symmetry_1
    _geom_torsion_site_symmetry_2
    _geom_torsion_site_symmetry_3
    _geom_torsion_site_symmetry_4
    _geom_torsion
    _geom_torsion_publ_flag
    Cl3 C5 C4 Cl2 . . . . -2.0(2) ?
    Cl3 C5 C4 C3 . . . . 178.38(15) ?
    S1 C1 C6 C5 . . . . 177.92(15) ?
    S1 C1 C2 Cl1 . . . . -0.5(3) ?
    S1 C1 C2 C3 . . . . -179.86(15) ?
    S1 O1 C7 C12 . . . . 109.03(18) ?
    S1 O1 C7 C8 . . . . -76.3(2) ?
    O2 S1 C1 C6 . . . . 7.64(18) ?
    O2 S1 C1 C2 . . . . -174.44(16) ?
    O2 S1 O1 C7 . . . . 44.13(16) ?
    O3 S1 C1 C6 . . . . -125.09(16) ?
    O3 S1 C1 C2 . . . . 52.8(2) ?
    O3 S1 O1 C7 . . . . 174.30(14) ?
    C1 S1 O1 C7 . . . . -70.68(16) ?
    C1 C6 C5 Cl3 . . . . -178.73(15) ?
    C1 C6 C5 C4 . . . . 2.5(3) ?
    O1 S1 C1 C6 . . . . 124.24(15) ?
    O1 S1 C1 C2 . . . . -57.85(18) ?
    C6 C1 C2 Cl1 . . . . 177.38(15) ?
    C6 C1 C2 C3 . . . . -2.0(3) ?
    C6 C5 C4 Cl2 . . . . 176.71(15) ?
    C6 C5 C4 C3 . . . . -2.9(3) ?
    C4 C3 C2 Cl1 . . . . -177.78(15) ?
    C4 C3 C2 C1 . . . . 1.6(3) ?
    C2 C1 C6 C5 . . . . -0.1(3) ?
    C2 C3 C4 Cl2 . . . . -178.78(15) ?
    C2 C3 C4 C5 . . . . 0.8(3) ?
    C7 C12 C11 C10 . . . . -0.1(3) ?
    C7 C8 C9 C10 . . . . 0.3(3) ?
    C11 C12 C7 O1 . . . . 174.98(18) ?
    C11 C12 C7 C8 . . . . 0.6(3) ?
    C11 C10 C9 C8 . . . . 0.2(3) ?
    C9 C8 C7 C12 . . . . -0.6(3) ?
    C9 C8 C7 O1 . . . . -174.96(18) ?
    C9 C10 C11 C12 . . . . -0.2(3) ?
_iucr_refine_instructions_details
;
TITL GVSU1015P in P21/n #14
REM reset to P21/n #14
CELL 0.71073 12.3401 6.5421 16.135 90 92.1159 90
ZERR 4 0.0011 0.0006 0.0014 0 0.001 0
LATT 1
SYMM 0.5-X,0.5+Y,0.5-Z
SFAC C H Cl O S
UNIT 48 28 12 12 4
EQIV $1 1-X,1-Y,1-Z
EQIV $2 0.5+X,1.5-Y,-0.5+Z
EQIV $3 +X,1+Y,+Z
L.S. 12
PLAN  10
SIZE 0.101 0.177 0.236
TEMP -100
HTAB C6 Cl3_$1
HTAB C9 Cl2_$2
HTAB C12 O2_$3
HTAB C10 Cl3_$2
BOND
MORE -1
BOND $H
CONF
fmap 2
acta
REM <olex2.extras>
REM <HklSrc "%./GVSU1015P.hkl">
REM </olex2.extras>
WGHT    0.039600    0.750700
FVAR       0.15218
CL3   3    0.403298    0.760819    0.562422    11.00000    0.02694    0.04012 =
         0.03791    0.00078    0.00166    0.00026
CL2   3    0.438389    1.201191    0.641730    11.00000    0.04324    0.03613 =
         0.04511    0.00011    0.01110    0.01457
CL1   3    0.862456    1.058689    0.681637    11.00000    0.03827    0.03166 =
         0.03752   -0.00323   -0.00558   -0.00578
S1    5    0.830405    0.615215    0.589589    11.00000    0.02876    0.02413 =
         0.02746    0.00062    0.00181    0.00275
O2    4    0.787971    0.449294    0.541491    11.00000    0.03447    0.02372 =
         0.03862   -0.00369    0.00433   -0.00029
O3    4    0.888614    0.578376    0.665568    11.00000    0.04190    0.03856 =
         0.02946    0.00458   -0.00210    0.00999
C1    1    0.722610    0.786486    0.605703    11.00000    0.02874    0.02281 =
         0.02348    0.00153    0.00326    0.00316
C12   1    0.861028    0.995106    0.435020    11.00000    0.02899    0.02563 =
         0.03465   -0.00393    0.00441   -0.00005
AFIX  43
H12   2    0.856757    1.094038    0.477876    11.00000   -1.20000
AFIX   0
O1    4    0.912195    0.743656    0.537093    11.00000    0.02445    0.03340 =
         0.02714    0.00064    0.00023   -0.00178
C3    1    0.648837    1.101460    0.655324    11.00000    0.04204    0.02325 =
         0.02103    0.00012    0.00457    0.00072
AFIX  43
H3    2    0.658704    1.231671    0.680552    11.00000   -1.20000
AFIX   0
C6    1    0.619177    0.723296    0.580118    11.00000    0.02965    0.02450 =
         0.02411    0.00013    0.00417   -0.00001
AFIX  43
H6    2    0.609338    0.594719    0.553529    11.00000   -1.20000
AFIX   0
C8    1    0.893162    0.646074    0.392950    11.00000    0.02988    0.02870 =
         0.03440   -0.00339    0.00478    0.00336
AFIX  43
H8    2    0.910699    0.508793    0.407183    11.00000   -1.20000
AFIX   0
C5    1    0.530694    0.846665    0.593196    11.00000    0.02808    0.02853 =
         0.02365    0.00294    0.00350    0.00056
C4    1    0.546049    1.038176    0.629257    11.00000    0.03543    0.02662 =
         0.02395    0.00422    0.00875    0.00732
C2    1    0.736973    0.975455    0.644675    11.00000    0.03467    0.02467 =
         0.02264    0.00055    0.00109   -0.00429
C7    1    0.885204    0.794017    0.452892    11.00000    0.02120    0.03045 =
         0.02512    0.00053    0.00218   -0.00062
C10   1    0.849801    0.903526    0.291149    11.00000    0.03231    0.04582 =
         0.02748    0.00294    0.00215   -0.00513
AFIX  43
H10   2    0.837120    0.941529    0.234797    11.00000   -1.20000
AFIX   0
C11   1    0.843160    1.048484    0.352695    11.00000    0.03388    0.03010 =
         0.03935    0.00659   -0.00015   -0.00027
AFIX  43
H11   2    0.826195    1.186031    0.338496    11.00000   -1.20000
AFIX   0
C9    1    0.874692    0.704140    0.310897    11.00000    0.03707    0.03927 =
         0.03157   -0.01076    0.00548   -0.00270
AFIX  43
H9    2    0.879289    0.605298    0.268037    11.00000   -1.20000
AFIX   0
HKLF 4
REM  GVSU1015P in P21/n #14
REM R1 =  0.0312 for    2172 Fo > 4sig(Fo)  and  0.0381 for all    2568 data
REM    172 parameters refined using      0 restraints
END
WGHT      0.0396      0.7507
REM Highest difference peak  0.255,  deepest hole -0.277,  1-sigma level  0.057
Q1    1   0.9004  0.7584  0.5000  11.00000  0.05    0.26
Q2    1   0.5747  0.7713  0.6002  11.00000  0.05    0.22
Q3    1   0.7729  0.7083  0.6008  11.00000  0.05    0.22
Q4    1   0.9616  0.6554  0.5200  11.00000  0.05    0.22
Q5    1   0.8865  0.6989  0.5555  11.00000  0.05    0.21
Q6    1   0.6979  0.3632  0.5253  11.00000  0.05    0.21
Q7    1   0.7412  0.5310  0.3767  11.00000  0.05    0.21
Q8    1   0.5458  0.9412  0.6063  11.00000  0.05    0.21
Q9    1   0.9140  0.5591  0.6235  11.00000  0.05    0.21
Q10   1   0.9775  0.8759  0.5324  11.00000  0.05    0.20
  REM The information below was added by Olex2.
  REM
  REM R1 = 0.0312 for 2172 Fo > 4sig(Fo) and 0.0381 for all 11510 data
  REM n/a parameters refined using n/a restraints
  REM Highest difference peak 0.26, deepest hole -0.28
  REM Mean Shift 0, Max Shift -0.001.
  REM +++ Tabular Listing of Refinement Information +++
  REM R1_all = 0.0381
  REM R1_gt = 0.0312
  REM wR_ref = 0.0834
  REM GOOF = 1.055
  REM Shift_max = -0.001
  REM Shift_mean = 0
  REM Reflections_all = 11510
  REM Reflections_gt = 2172
  REM Parameters = n/a
  REM Hole = -0.28
  REM Peak = 0.26
  REM Flack = n/a
;
