# Supplementary material for: Crystal structure of phenyl 2,4,5-tri­chloro­benzene­sulfonate
Source: Acta Crystallogr E Crystallogr Commun. 2016 May 6;72(Pt 6):789–92. doi: 10.1107/S2056989016007325 (PMC4908567; doi:10.1107/S2056989016007325)
Supplement: Supplementary file 2 [file e-72-00789-Isup2.hkl]

#
# h,k,l, Fc-squared, Fo-squared, sigma(Fo-squared), status flag
#
data_I
_shelx_title 'GVSU1015P in P21/n no. 14'
_shelx_refln_list_code          4
_shelx_F_calc_maximum      205.23
_exptl_crystal_F_000       680.00
_reflns_d_resolution_high  0.8092

loop_
 _space_group_symop_operation_xyz
 'x, y, z'
 '-x+1/2, y+1/2, -z+1/2'
 '-x, -y, -z'
 'x-1/2, -y-1/2, z-1/2'

_cell_length_a    12.3401
_cell_length_b     6.5421
_cell_length_c    16.1350
_cell_angle_alpha  90.000
_cell_angle_beta   92.116
_cell_angle_gamma  90.000

_shelx_F_squared_multiplier     1.000

loop_
 _refln_index_h
 _refln_index_k
 _refln_index_l
 _refln_F_squared_calc
 _refln_F_squared_meas
 _refln_F_squared_sigma
 _refln_observed_status
   2   0   0         25.75         -2.38         2.38 o
   4   0   0      42120.15      40695.38      1248.64 o
   6   0   0        607.47        605.98        14.72 o
   8   0   0        486.19        500.86        14.86 o
  10   0   0        178.38        184.13        10.06 o
  12   0   0          1.77         -4.75         4.75 o
  14   0   0         12.24         12.52        11.23 o
   1   1   0       2150.38       2300.48        21.29 o
   2   1   0       9672.87      10072.08        79.03 o
   3   1   0        749.71        783.28         8.70 o
   4   1   0          2.95          0.02         0.77 o
   5   1   0        928.96        969.09        12.24 o
   6   1   0       6107.50       6530.13        61.00 o
   7   1   0       4158.40       4356.50        44.21 o
   8   1   0        947.03        971.79        15.50 o
   9   1   0          2.92          4.95         2.06 o
  10   1   0        374.00        378.81        12.05 o
  11   1   0        405.39        396.84        12.94 o
  12   1   0       1640.00       1680.26        34.65 o
  13   1   0         38.72         23.93         5.15 o
  14   1   0        588.65        610.88        25.09 o
  15   1   0        375.64        416.88        21.74 o
   0   2   0       1124.01       1148.89        19.17 o
   1   2   0       5412.28       5414.47        48.87 o
   2   2   0       7162.49       7465.79        61.16 o
   3   2   0       2268.99       2449.27        23.54 o
   4   2   0        385.95        386.93         7.49 o
   5   2   0       9472.75      10014.49        88.94 o
   6   2   0       6586.95       6836.53        59.35 o
   7   2   0         14.73         16.41         2.17 o
   8   2   0        486.59        418.86        22.54 o
   9   2   0        157.07        157.58         9.12 o
  10   2   0       1539.03       1561.27        27.68 o
  11   2   0         32.42         37.19         5.23 o
  12   2   0        120.50        118.73         8.17 o
  13   2   0        225.17        207.14        11.02 o
  14   2   0        219.00        191.93        12.55 o
   1   3   0       5100.49       5334.51        50.53 o
   2   3   0        267.08        231.21         5.46 o
   3   3   0       1011.49       1079.07        13.79 o
   4   3   0        267.08        259.95         5.72 o
   5   3   0        388.85        370.41         8.90 o
   6   3   0       1258.59       1221.65        25.99 o
   7   3   0        149.91        124.28         9.16 o
   8   3   0       1569.99       1570.81        30.14 o
   9   3   0        540.26        513.85        19.33 o
  10   3   0        332.03        387.00        14.78 o
  11   3   0          0.48          6.14         3.74 o
  12   3   0        100.96         92.30         9.65 o
  13   3   0         90.09         96.42        10.26 o
  14   3   0         71.65         51.49        13.59 o
   0   4   0       1390.41       1474.19        28.08 o
   1   4   0       1075.22       1060.31        15.94 o
   2   4   0        461.16        412.12        10.64 o
   3   4   0       2315.32       2285.80        33.89 o
   4   4   0         31.95         25.81         3.14 o
   5   4   0         49.40         44.91         4.04 o
   6   4   0       3482.05       3625.74        47.38 o
   7   4   0        344.09        336.32        12.88 o
   8   4   0        202.69        183.80        13.73 o
   9   4   0        341.64        282.73        12.85 o
  10   4   0        247.25        281.47        13.29 o
  11   4   0        232.04        213.53        12.35 o
  12   4   0        170.65        154.76        11.02 o
  13   4   0        201.72        206.97        13.29 o
   1   5   0        144.90        126.79         5.62 o
   2   5   0        137.11        129.17         6.03 o
   3   5   0        976.57        937.93        17.61 o
   4   5   0       2525.04       2637.54        40.23 o
   5   5   0         86.29         86.59         8.40 o
   6   5   0         23.41         19.20         4.77 o
   7   5   0        934.10       1003.43        24.96 o
   8   5   0        557.68        628.49        19.93 o
   9   5   0          0.36          0.05         3.28 o
  10   5   0        150.48        145.45        12.19 o
  11   5   0        192.51        200.76        14.72 o
   0   6   0       1422.51       1428.10        33.46 o
   1   6   0        293.79        259.69         9.22 o
   2   6   0         43.67         37.80         4.51 o
   3   6   0        316.48        281.22        10.99 o
   4   6   0        990.84        999.01        22.10 o
   5   6   0        272.21        263.57        11.26 o
   6   6   0         10.76          6.28         3.55 o
   7   6   0        295.17        283.94        36.69 o
   8   6   0         16.99          8.73         5.34 o
   9   6   0        217.95        222.40        15.50 o
  10   6   0         37.48         30.70         8.13 o
   1   7   0          2.05         -0.27         2.47 o
   2   7   0       1845.90       2017.94        34.69 o
   3   7   0        191.92        199.59        11.60 o
   4   7   0         77.91         60.44         7.82 o
   5   7   0          3.20         -0.59         3.39 o
   6   7   0         19.19         15.44         5.29 o
   7   7   0        576.85        662.47        26.65 o
   0   8   0          0.39          3.89         8.20 o
   1   8   0         66.97         61.11        30.44 o
   2   8   0          7.33         11.88         7.63 o
 -15   0   1          7.07         13.82        11.23 o
 -13   0   1         12.48          8.20         8.64 o
 -11   0   1          8.62          4.40         3.15 o
  -9   0   1       1365.86       1300.28        27.88 o
  -7   0   1       2213.05       2286.17        37.86 o
  -5   0   1       2483.85       2241.36        34.27 o
  -3   0   1       6694.48       6951.74        85.50 o
  -1   0   1       2921.92       3030.24        37.14 o
   1   0   1       3493.53       3716.68        44.95 o
   3   0   1      33998.72      31339.01       377.11 o
   5   0   1        186.44        187.95        12.29 o
   7   0   1       3272.85       3422.09        51.27 o
   9   0   1        505.34        496.95        16.71 o
  11   0   1         71.07         66.62         8.70 o
  13   0   1         11.06         10.80         8.64 o
  15   0   1         33.35         32.09        10.26 o
 -15   1   1         46.43         43.76         9.27 o
 -14   1   1        576.36        578.58        24.47 o
 -13   1   1          2.66          3.45         3.61 o
 -12   1   1         24.00         19.60         4.11 o
 -11   1   1          7.16          2.64         2.56 o
 -10   1   1       1221.86       1235.80        28.55 o
  -9   1   1       1442.55       1388.90        20.54 o
  -8   1   1        908.75        894.17        14.84 o
  -7   1   1         48.18         48.55         3.90 o
  -6   1   1        460.69        483.22        10.49 o
  -5   1   1       1053.73       1090.92        14.26 o
  -4   1   1       1953.22       1995.40        20.35 o
  -3   1   1       5037.54       5406.03        50.16 o
  -2   1   1       3834.48       3995.11        36.39 o
  -1   1   1       3290.40       3416.56        28.27 o
   0   1   1       1255.36       1300.87        12.09 o
   1   1   1       4275.39       4343.99        35.19 o
   2   1   1         11.30          9.83         1.82 o
   3   1   1         67.63         59.16         1.99 o
   4   1   1        612.21        569.34         7.56 o
   5   1   1         61.59         45.48         2.55 o
   6   1   1        675.23        679.33        10.39 o
   7   1   1       1543.44       1433.47        17.89 o
   8   1   1         76.36         61.80         3.57 o
   9   1   1       2434.65       2466.21        31.25 o
  10   1   1        302.41        272.32         9.01 o
  11   1   1        194.89        186.76         8.90 o
  12   1   1        191.75        187.05        11.99 o
  13   1   1        158.77        155.39        10.36 o
  14   1   1          3.64         -0.96         4.72 o
  15   1   1        174.85        155.21        19.40 o
 -14   2   1        224.38        206.50        17.58 o
 -13   2   1        124.08        120.43         8.39 o
 -12   2   1         18.29          3.38         3.34 o
 -11   2   1         11.64         13.70         3.64 o
 -10   2   1       1448.41       1493.62        26.80 o
  -9   2   1          2.28         -0.19         1.83 o
  -8   2   1        293.95        279.35         8.79 o
  -7   2   1         69.54         68.58         3.60 o
  -6   2   1        596.09        681.54        10.46 o
  -5   2   1        603.64        573.05         9.80 o
  -4   2   1       3938.73       3996.07        43.70 o
  -3   2   1      11220.78      11547.33       100.82 o
  -2   2   1       3256.60       3252.56        29.28 o
  -1   2   1        166.98        158.31         4.67 o
   0   2   1       7213.07       7268.20        63.93 o
   1   2   1      15195.70      15398.36       130.12 o
   2   2   1       3198.71       3275.83        31.73 o
   3   2   1        159.75        150.06         3.44 o
   4   2   1       2425.45       2665.86        26.36 o
   5   2   1          1.35         -0.18         1.04 o
   6   2   1        461.50        431.30         8.85 o
   7   2   1        416.39        388.62         8.20 o
   8   2   1        804.99        789.88        16.95 o
   9   2   1        206.68        175.14         8.01 o
  10   2   1         53.33         51.78         5.57 o
  11   2   1         13.85         13.48         3.61 o
  12   2   1         43.68         53.67         6.48 o
  13   2   1         36.35         31.12         8.48 o
  14   2   1          0.01         -1.06         3.59 o
 -14   3   1         95.58         90.58        11.41 o
 -13   3   1        715.86        776.08        24.01 o
 -12   3   1          1.58         -0.55         2.86 o
 -11   3   1        418.42        456.31        19.28 o
 -10   3   1        185.80        193.80        10.55 o
  -9   3   1         50.85         47.60         5.90 o
  -8   3   1          2.79          1.96         2.36 o
  -7   3   1         32.29         19.89         3.29 o
  -6   3   1       1397.01       1337.56        21.72 o
  -5   3   1        414.65        407.68        10.26 o
  -4   3   1         26.57         16.73         2.34 o
  -3   3   1        152.81        175.41         4.55 o
  -2   3   1         44.78         27.88         2.21 o
  -1   3   1        118.03        133.67         4.11 o
   0   3   1         19.95         15.80         1.96 o
   1   3   1        165.40        223.72         5.73 o
   2   3   1       1126.66       1175.25        15.63 o
   3   3   1        198.11        180.32         5.20 o
   4   3   1       3555.03       3607.39        37.93 o
   5   3   1        153.65        111.43         4.79 o
   6   3   1        254.69        251.42         8.86 o
   7   3   1          0.67          3.63         2.14 o
   8   3   1        769.73        764.05        19.59 o
   9   3   1        679.30        652.51        18.81 o
  10   3   1         38.26         31.28         6.86 o
  11   3   1        531.45        537.64        18.39 o
  12   3   1        122.22        106.43        11.28 o
  13   3   1       1416.37       1502.54        41.58 o
  14   3   1          0.42          2.27         4.91 o
 -13   4   1         84.09         80.97        11.47 o
 -12   4   1          1.93          0.93         4.87 o
 -11   4   1        443.98        423.11        16.93 o
 -10   4   1          0.68          1.13         3.20 o
  -9   4   1          0.33          0.76         2.81 o
  -8   4   1       1141.51       1231.74        27.28 o
  -7   4   1        526.27        507.10        15.94 o
  -6   4   1        378.19        349.04        12.59 o
  -5   4   1         62.11         59.42         4.60 o
  -4   4   1       2714.15       2789.79        33.59 o
  -3   4   1       1639.82       1638.23        22.77 o
  -2   4   1          1.44          3.13         1.25 o
  -1   4   1        138.67        126.82         4.57 o
   0   4   1       1181.60       1230.17        17.54 o
   1   4   1       1501.28       1416.41        26.56 o
   2   4   1        399.65        347.78         8.42 o
   3   4   1          5.07          3.04         1.35 o
   4   4   1        483.77        495.31        12.49 o
   5   4   1        251.42        253.29         9.32 o
   6   4   1       3891.99       4157.85        52.51 o
   7   4   1         58.84         43.84         5.17 o
   8   4   1        520.54        491.27        16.42 o
   9   4   1         52.96         49.75         6.70 o
  10   4   1         30.12         26.67         5.65 o
  11   4   1         60.12         62.53         8.07 o
  12   4   1        366.88        376.68        16.96 o
  13   4   1         33.52         40.63        10.67 o
 -11   5   1          0.00          0.86         4.29 o
 -10   5   1        149.75        158.67        13.04 o
  -9   5   1         12.28         13.85         5.40 o
  -8   5   1        375.16        428.73        16.31 o
  -7   5   1        173.63        181.78        13.71 o
  -6   5   1          8.63          7.18         3.19 o
  -5   5   1        244.38        238.61         9.88 o
  -4   5   1        233.95        227.35         8.32 o
  -3   5   1        169.45        169.47         7.08 o
  -2   5   1       1069.76       1048.10        18.19 o
  -1   5   1       1353.45       1319.81        20.69 o
   0   5   1       2313.38       2268.04        26.83 o
   1   5   1        377.38        377.53         9.69 o
   2   5   1        873.51        821.63        17.91 o
   3   5   1       1911.68       1914.72        27.07 o
   4   5   1         13.63          8.42         2.82 o
   5   5   1         14.11         16.57         3.77 o
   6   5   1         20.87         19.02         4.08 o
   7   5   1         25.83         21.03         4.31 o
   8   5   1         39.84         40.59         6.14 o
   9   5   1         79.90         58.99         8.41 o
  10   5   1        274.99        270.44        14.02 o
  11   5   1         21.95         25.32         6.29 o
 -10   6   1          5.68          9.61         5.65 o
  -9   6   1        161.88        151.89        15.75 o
  -8   6   1          1.44         -3.42         3.42 o
  -7   6   1          1.54          0.69         4.12 o
  -6   6   1         76.16         68.79         9.70 o
  -5   6   1        895.43        922.75        24.91 o
  -4   6   1         28.73         22.05         4.47 o
  -3   6   1        126.15        118.74         6.71 o
  -2   6   1        166.38        153.30         7.85 o
  -1   6   1        213.77        228.99         8.77 o
   0   6   1         45.87         54.79         5.80 o
   1   6   1        254.38        232.48         8.85 o
   2   6   1       1422.68       1383.63        23.29 o
   3   6   1        127.38        129.35         8.44 o
   4   6   1        323.08        345.98        12.61 o
   5   6   1          0.23          1.37         2.81 o
   6   6   1        196.78        191.09        10.20 o
   7   6   1         21.40         11.57         4.30 o
   8   6   1          0.01          2.56         4.04 o
   9   6   1         87.78         75.29        15.54 o
  10   6   1         76.19         61.81        10.67 o
  -7   7   1        731.40        896.11        39.17 o
  -6   7   1          0.34         -2.07         4.25 o
  -5   7   1         33.14         28.02         7.14 o
  -4   7   1        190.66        185.79        12.90 o
  -3   7   1        550.96        558.29        19.28 o
  -2   7   1        185.34        179.42        11.41 o
  -1   7   1        107.35        100.44        11.90 o
   0   7   1        241.42        249.56        10.12 o
   1   7   1         70.04         58.51         6.69 o
   2   7   1        310.16        306.11        14.17 o
   3   7   1         35.71         33.41         6.14 o
   4   7   1         16.28         21.19         5.70 o
   5   7   1        361.58        375.46        16.54 o
   6   7   1         18.85         20.40         5.67 o
   7   7   1         27.89         13.66         6.86 o
  -2   8   1         10.11          8.73         5.25 o
  -1   8   1          3.64          4.72         3.99 o
   0   8   1        176.75        182.42        14.01 o
   1   8   1          0.21         -5.34         5.34 o
   2   8   1          4.50          2.59         9.93 o
 -14   0   2        461.19        424.91        35.84 o
 -12   0   2        129.12        127.82        18.14 o
 -10   0   2       8226.16       8306.25       114.55 o
  -8   0   2          2.10          0.22         1.71 o
  -6   0   2       2204.29       2289.75        36.56 o
  -4   0   2        962.67        963.58        17.55 o
  -2   0   2       1947.86       1956.31        26.81 o
   0   0   2       3583.28       3743.46        46.28 o
   2   0   2       3655.18       3714.59        47.08 o
   4   0   2       1318.23       1426.05        31.49 o
   6   0   2       1640.68       1739.94        29.50 o
   8   0   2        969.12        895.75        20.92 o
  10   0   2          3.64          1.50         3.20 o
  12   0   2        287.14        261.31        31.09 o
  14   0   2        170.76        178.53        18.31 o
 -15   1   2          0.73          1.32         5.14 o
 -14   1   2         59.79         52.42        12.05 o
 -13   1   2         31.85         26.79         5.09 o
 -12   1   2       1073.05       1097.39        30.98 o
 -11   1   2         63.37         64.13         7.00 o
 -10   1   2        113.76        105.97         6.51 o
  -9   1   2        409.27        386.95         9.72 o
  -8   1   2        198.27        197.37         6.43 o
  -7   1   2        133.68        125.62         4.78 o
  -6   1   2         90.76        101.67         3.96 o
  -5   1   2       3219.32       3541.61        35.82 o
  -4   1   2       1568.29       1719.59        18.97 o
  -3   1   2       2166.70       2208.28        20.48 o
  -2   1   2        371.34        362.49         4.43 o
  -1   1   2          4.21          1.59         1.00 o
   0   1   2        545.14        560.60         6.94 o
   1   1   2       1818.89       1855.69        16.81 o
   2   1   2       8616.36       8726.63        82.53 o
   3   1   2       1645.32       1651.30        16.21 o
   4   1   2       1804.34       1810.57        20.73 o
   5   1   2          0.14          1.90         0.84 o
   6   1   2        246.99        198.13         6.70 o
   7   1   2        724.01        662.10        10.90 o
   8   1   2        928.49        897.70        15.61 o
   9   1   2       1326.37       1301.77        20.60 o
  10   1   2       2520.54       2455.53        32.52 o
  11   1   2        225.74        225.14        11.21 o
  12   1   2         85.65         78.59         8.47 o
  13   1   2        338.35        345.04        22.50 o
  14   1   2        914.26        947.91        28.22 o
 -14   2   2        320.23        291.22        13.59 o
 -13   2   2        180.04        179.91         9.89 o
 -12   2   2        216.84        212.00        10.32 o
 -11   2   2         75.44         71.08         6.69 o
 -10   2   2       2247.72       2347.41        35.62 o
  -9   2   2        271.04        241.39         9.56 o
  -8   2   2        726.23        698.54        14.29 o
  -7   2   2       2162.88       2085.99        26.54 o
  -6   2   2       3418.85       3657.68        34.71 o
  -5   2   2        537.50        574.03        10.73 o
  -4   2   2      15545.55      15924.89       150.68 o
  -3   2   2       2079.18       1958.78        37.31 o
  -2   2   2         12.68         14.53         1.62 o
  -1   2   2         23.84         38.53         1.95 o
   0   2   2       5525.17       5732.40        47.82 o
   1   2   2        418.75        441.26         8.04 o
   2   2   2       1811.01       1830.90        19.87 o
   3   2   2       1426.50       1387.13        14.92 o
   4   2   2         38.11         22.93         2.27 o
   5   2   2        306.61        310.62         7.25 o
   6   2   2          2.95          2.86         1.22 o
   7   2   2        261.48        234.02         9.36 o
   8   2   2        197.65        191.78         6.83 o
   9   2   2        110.80         93.82         6.64 o
  10   2   2        249.44        222.41        12.09 o
  11   2   2        385.68        372.88        17.03 o
  12   2   2         11.63          8.92         4.80 o
  13   2   2        127.55        108.43        10.07 o
  14   2   2         10.58         12.84         4.89 o
 -14   3   2        366.97        374.56        29.25 o
 -13   3   2         21.47         19.51         5.51 o
 -12   3   2          9.29          7.55         4.14 o
 -11   3   2        842.88        842.50        24.56 o
 -10   3   2        135.22        130.35        12.30 o
  -9   3   2          1.46          0.74         2.56 o
  -8   3   2         69.20         76.94        11.18 o
  -7   3   2         68.21         51.06         6.21 o
  -6   3   2        275.03        268.87        11.34 o
  -5   3   2         48.79         57.93         6.53 o
  -4   3   2        161.47        144.04         5.81 o
  -3   3   2        414.02        382.50         7.33 o
  -2   3   2        670.10        668.25        12.10 o
  -1   3   2        846.80        799.32        11.20 o
   0   3   2        378.84        414.47         7.52 o
   1   3   2        266.20        254.16         6.54 o
   2   3   2        894.01       1022.04        14.41 o
   3   3   2       1212.16       1188.64        16.07 o
   4   3   2       3602.73       3639.54        35.22 o
   5   3   2        426.66        460.59         7.91 o
   6   3   2        701.80        653.60        12.51 o
   7   3   2         67.31         73.58         5.81 o
   8   3   2       4315.55       4464.75        62.29 o
   9   3   2        241.94        232.96        11.21 o
  10   3   2        426.99        447.15        16.02 o
  11   3   2        125.52        111.51         8.82 o
  12   3   2        524.55        545.72        19.32 o
  13   3   2         12.44          7.31         5.71 o
  14   3   2          7.67          3.72         5.62 o
 -13   4   2         91.85         90.11        16.96 o
 -12   4   2         28.62         19.91         6.33 o
 -11   4   2         49.80         48.72         8.56 o
 -10   4   2        141.06        136.12        17.67 o
  -9   4   2         97.39        102.25         9.91 o
  -8   4   2        842.68        892.64        22.44 o
  -7   4   2        213.26        229.17        10.59 o
  -6   4   2        579.23        559.21        13.94 o
  -5   4   2        597.25        620.52        14.32 o
  -4   4   2       4970.83       5090.15        53.47 o
  -3   4   2        974.29        947.12        16.02 o
  -2   4   2        114.26        116.38         4.39 o
  -1   4   2        102.35         78.26         3.67 o
   0   4   2        867.51        865.14        13.06 o
   1   4   2       3025.84       2998.19        30.86 o
   2   4   2         85.10         63.36         3.91 o
   3   4   2         14.04         14.22         2.71 o
   4   4   2        459.34        431.92        12.25 o
   5   4   2       1027.85       1062.98        20.66 o
   6   4   2        918.78        903.77        19.50 o
   7   4   2          3.95          5.29         2.55 o
   8   4   2         92.29         92.97         7.29 o
   9   4   2         49.52         40.95         6.13 o
  10   4   2        432.48        474.27        25.43 o
  11   4   2         46.99         35.72         6.37 o
  12   4   2         79.73         78.15         9.36 o
  13   4   2         49.74         38.76         7.50 o
 -11   5   2         93.77         74.29        10.96 o
 -10   5   2        632.46        671.61        26.40 o
  -9   5   2         74.86         76.57        14.89 o
  -8   5   2         18.50          7.79         5.59 o
  -7   5   2         19.14         18.26        10.92 o
  -6   5   2       2640.30       2795.29        45.89 o
  -5   5   2        222.53        207.71         9.20 o
  -4   5   2         69.72         58.29         4.96 o
  -3   5   2        287.46        257.18         8.64 o
  -2   5   2        535.24        509.26        20.72 o
  -1   5   2         38.65         22.52         3.18 o
   0   5   2          5.35          3.53         1.73 o
   1   5   2        409.54        381.61         9.11 o
   2   5   2        427.86        408.05        10.41 o
   3   5   2       2779.59       2799.02        43.40 o
   4   5   2        877.89        937.46        20.00 o
   5   5   2         92.43         85.36         7.00 o
   6   5   2        241.31        234.49        10.33 o
   7   5   2        456.37        497.21        16.65 o
   8   5   2         99.84         88.56         8.46 o
   9   5   2         68.21         58.95         7.59 o
  10   5   2        495.04        456.86        18.24 o
  11   5   2         16.13         17.19         5.73 o
 -10   6   2         61.72         66.39        11.02 o
  -9   6   2        555.43        537.23        49.96 o
  -8   6   2         36.85         29.32         7.29 o
  -7   6   2         23.82         24.00         6.16 o
  -6   6   2         90.71         73.50         9.67 o
  -5   6   2         31.18         26.80         6.02 o
  -4   6   2          0.08         -0.86         2.66 o
  -3   6   2          0.01         -0.66         2.20 o
  -2   6   2        541.74        535.76        13.53 o
  -1   6   2       1440.71       1491.30        24.08 o
   0   6   2         21.91         23.31         4.00 o
   1   6   2          8.56          6.11         2.88 o
   2   6   2        875.49        850.15        18.82 o
   3   6   2         43.56         39.22         5.30 o
   4   6   2         13.92          5.13         3.28 o
   5   6   2       1151.14       1186.20        25.28 o
   6   6   2        609.99        636.03        18.34 o
   7   6   2        106.68         93.89         8.37 o
   8   6   2        109.98         82.03         8.49 o
   9   6   2       1524.94       1587.56        36.71 o
  10   6   2        447.33        452.65        19.31 o
  -7   7   2         20.69         14.46         6.39 o
  -6   7   2          4.29         -0.44         4.51 o
  -5   7   2        344.75        363.12        18.78 o
  -4   7   2        295.28        297.60        16.49 o
  -3   7   2        559.45        528.45        18.82 o
  -2   7   2        109.53        117.79         9.73 o
  -1   7   2          0.75          3.47         3.22 o
   0   7   2       1067.10       1127.12        31.85 o
   1   7   2          0.27         -0.67         3.44 o
   2   7   2          1.78          0.43         3.13 o
   3   7   2         81.20         71.13         8.48 o
   4   7   2        375.57        417.17        15.04 o
   5   7   2        459.50        516.60        17.22 o
   6   7   2        141.21        124.32         9.58 o
   7   7   2          9.94          5.87         4.57 o
  -1   8   2         35.49         27.28         6.44 o
   0   8   2        396.74        468.47        21.85 o
   1   8   2         29.75         23.38         7.21 o
 -15   0   3          9.65          6.91         9.50 o
 -13   0   3          2.63          3.89         7.34 o
 -11   0   3         14.05          8.87         4.32 o
  -9   0   3       1279.52       1290.67        34.29 o
  -7   0   3      19423.46      19788.04       241.47 o
  -5   0   3       2484.39       2447.80        71.03 o
  -3   0   3      29837.97      28697.71       802.95 o
  -1   0   3       2831.20       2924.78        34.53 o
   1   0   3       2561.27       2665.19        30.27 o
   3   0   3          0.29          0.09         1.20 o
   5   0   3       1431.73       1765.94        28.68 o
   7   0   3        418.42        423.58        12.68 o
   9   0   3         65.86         73.97         8.29 o
  11   0   3        199.51        208.93        14.81 o
  13   0   3         94.61        111.21        18.14 o
 -15   1   3        270.07        266.74        29.36 o
 -14   1   3        152.15        124.85        12.39 o
 -13   1   3        353.04        322.30        17.12 o
 -12   1   3          0.48         -2.21         2.81 o
 -11   1   3         12.50          6.62         2.80 o
 -10   1   3       1181.66       1120.06        21.58 o
  -9   1   3       2245.68       2255.99        32.60 o
  -8   1   3        556.60        567.20        11.42 o
  -7   1   3        254.61        242.41         6.68 o
  -6   1   3         14.71          6.91         1.47 o
  -5   1   3         22.33         26.87         2.23 o
  -4   1   3       2107.20       2179.80        23.75 o
  -3   1   3       1522.36       1426.40        22.36 o
  -2   1   3       8514.63       9022.25        71.48 o
  -1   1   3       2414.52       2561.29        27.26 o
   0   1   3      12240.55      12436.49       105.03 o
   1   1   3         15.09         13.37         1.32 o
   2   1   3        831.37        781.28        10.15 o
   3   1   3        406.95        429.42         8.32 o
   4   1   3       2482.27       2320.56        22.41 o
   5   1   3       5938.87       6211.59        49.97 o
   6   1   3        903.86        946.49        12.03 o
   7   1   3        156.17        152.26         5.70 o
   8   1   3        765.21        700.90        13.62 o
   9   1   3       4907.46       5070.07        54.23 o
  10   1   3        832.22        831.28        16.85 o
  11   1   3         30.39         29.99         6.23 o
  12   1   3        102.01        113.63         9.03 o
  13   1   3        184.91        164.48        14.02 o
  14   1   3        437.51        445.86        18.69 o
 -14   2   3          2.50          6.85         4.31 o
 -13   2   3        380.82        358.46        13.79 o
 -12   2   3        408.36        429.82        23.37 o
 -11   2   3         84.40         65.48         8.97 o
 -10   2   3        308.08        324.85        11.35 o
  -9   2   3       1993.90       2053.37        28.36 o
  -8   2   3        183.06        160.84         6.47 o
  -7   2   3         20.22         31.19         3.43 o
  -6   2   3       1097.62       1093.90        17.43 o
  -5   2   3          3.66          4.63         1.51 o
  -4   2   3        960.36        948.99        15.24 o
  -3   2   3         99.65        104.10         3.20 o
  -2   2   3       6333.25       6438.27        57.90 o
  -1   2   3       4109.94       4027.13        53.49 o
   0   2   3        101.03         62.24         2.62 o
   1   2   3       1215.46       1281.73        15.23 o
   2   2   3       4705.63       5037.73        43.23 o
   3   2   3       1343.79       1356.36        14.59 o
   4   2   3         90.25        106.02         4.40 o
   5   2   3       3062.15       3217.75        30.84 o
   6   2   3         35.15         27.82         3.70 o
   7   2   3        252.42        229.06         7.19 o
   8   2   3       1023.29        991.26        17.15 o
   9   2   3         59.57         51.95         5.42 o
  10   2   3          0.57         -0.40         2.10 o
  11   2   3        142.93        131.56        12.48 o
  12   2   3        122.74        112.97         9.37 o
  13   2   3         89.21         83.79         9.66 o
  14   2   3        142.22        148.39        11.60 o
 -14   3   3          0.81          1.76         5.32 o
 -13   3   3        176.78        159.12        13.82 o
 -12   3   3          4.31          4.19         4.37 o
 -11   3   3          4.30         12.63         4.18 o
 -10   3   3          0.52          5.14         3.20 o
  -9   3   3        333.73        304.28        12.38 o
  -8   3   3       1672.89       1599.39        26.48 o
  -7   3   3       1217.47       1277.41        22.24 o
  -6   3   3        352.54        324.99         9.62 o
  -5   3   3        589.46        598.26        14.48 o
  -4   3   3       1190.85       1165.98        18.87 o
  -3   3   3        684.70        740.97        11.16 o
  -2   3   3       1916.98       1959.38        22.59 o
  -1   3   3       3398.19       3438.83        32.62 o
   0   3   3        414.44        504.11         9.33 o
   1   3   3        639.10        666.16        10.07 o
   2   3   3         72.98         61.17         3.42 o
   3   3   3       7589.01       7771.21        65.75 o
   4   3   3         78.58         62.32         3.35 o
   5   3   3          0.13          0.66         1.02 o
   6   3   3          0.97          4.08         1.63 o
   7   3   3         92.67         86.61         5.66 o
   8   3   3         99.15         99.75         6.53 o
   9   3   3        482.30        541.16        28.42 o
  10   3   3        106.52         96.69         9.90 o
  11   3   3        597.85        673.40        21.02 o
  12   3   3        186.73        161.92        10.94 o
  13   3   3        286.68        308.56        18.04 o
 -13   4   3        260.14        267.75        17.60 o
 -12   4   3         35.53         51.06         9.13 o
 -11   4   3        286.85        251.09        16.75 o
 -10   4   3         74.98         71.50        10.05 o
  -9   4   3         33.18         38.41         7.12 o
  -8   4   3         80.00         74.74         7.11 o
  -7   4   3         23.81         14.45         3.56 o
  -6   4   3        783.92        769.16        16.81 o
  -5   4   3        466.51        484.56        12.58 o
  -4   4   3       2585.33       2535.92        34.32 o
  -3   4   3        720.44        683.15        15.72 o
  -2   4   3         10.82          3.35         1.40 o
  -1   4   3       2142.28       2160.82        24.34 o
   0   4   3        249.32        215.80         6.53 o
   1   4   3        285.63        247.91         6.47 o
   2   4   3        154.44        138.29         5.27 o
   3   4   3        471.53        478.07         9.22 o
   4   4   3        583.42        577.81        13.06 o
   5   4   3        888.77        910.30        18.95 o
   6   4   3        487.67        429.27        12.92 o
   7   4   3        909.98        915.02        25.78 o
   8   4   3          0.06          2.05         2.54 o
   9   4   3          3.00          1.24         3.18 o
  10   4   3        457.06        491.93        18.02 o
  11   4   3         26.23         13.14         4.79 o
  12   4   3         25.16         29.74         6.34 o
 -11   5   3        390.72        400.88        21.06 o
 -10   5   3        609.32        634.40        35.51 o
  -9   5   3          6.04          6.83         4.70 o
  -8   5   3        150.08        140.82        11.54 o
  -7   5   3        181.12        172.44        12.38 o
  -6   5   3        241.08        253.36        24.70 o
  -5   5   3        371.01        354.42        13.54 o
  -4   5   3        323.81        279.32        11.82 o
  -3   5   3       1776.39       1755.79        38.13 o
  -2   5   3        958.70        915.06        20.31 o
  -1   5   3         41.01         34.12         3.83 o
   0   5   3        118.66        112.44         5.96 o
   1   5   3        158.32        134.41         5.42 o
   2   5   3         49.73         42.65         3.97 o
   3   5   3          1.20         -0.91         1.87 o
   4   5   3        499.20        448.62        14.82 o
   5   5   3        536.59        537.19        15.27 o
   6   5   3        644.42        670.89        19.53 o
   7   5   3         35.10         30.95         5.09 o
   8   5   3        726.17        758.95        20.12 o
   9   5   3        405.32        345.06        13.81 o
  10   5   3        439.12        438.14        22.87 o
  11   5   3         23.33         29.93         6.57 o
 -10   6   3         94.05         71.37        11.45 o
  -9   6   3          0.16         -4.15         4.15 o
  -8   6   3         17.27         16.11         5.90 o
  -7   6   3        109.41        117.75        15.10 o
  -6   6   3         83.80         83.57        10.86 o
  -5   6   3        447.77        445.06        19.42 o
  -4   6   3          2.09         -1.70         2.63 o
  -3   6   3        222.72        242.50        13.77 o
  -2   6   3         62.29         60.05         6.39 o
  -1   6   3        569.07        520.96        14.85 o
   0   6   3        205.05        208.40         8.77 o
   1   6   3         34.32         30.85         4.54 o
   2   6   3       4102.72       4318.92        89.88 o
   3   6   3         49.62         47.69         8.23 o
   4   6   3          0.40          3.85         2.81 o
   5   6   3          3.39          4.90         3.10 o
   6   6   3        575.52        620.47        18.30 o
   7   6   3          0.46          1.02         3.02 o
   8   6   3         51.68         30.66         5.94 o
   9   6   3          5.38         10.09         5.10 o
  -7   7   3         22.72         10.20         6.16 o
  -6   7   3         38.50         31.33        11.24 o
  -5   7   3       1010.44       1139.62        34.74 o
  -4   7   3          1.18         -4.12         4.12 o
  -3   7   3        390.99        363.18        15.44 o
  -2   7   3         65.23         65.15        10.57 o
  -1   7   3          4.74          5.26         3.90 o
   0   7   3        417.70        402.90        18.42 o
   1   7   3          2.03          2.44         4.73 o
   2   7   3         46.80         34.91        13.60 o
   3   7   3         56.98         60.63         9.43 o
   4   7   3        130.98        142.87        11.03 o
   5   7   3         41.72         45.32        10.28 o
   6   7   3         17.73         15.37         4.68 o
   7   7   3         60.01         62.25         8.11 o
 -14   0   4        810.17        931.01        53.55 o
 -12   0   4        498.13        494.35        24.26 o
 -10   0   4       5793.35       6095.90       122.48 o
  -8   0   4       1792.25       1755.35        66.77 o
  -6   0   4        832.54        807.56        18.11 o
  -4   0   4       2385.13       2288.65        34.57 o
  -2   0   4        867.46        838.92        12.87 o
   0   0   4      29787.64      27898.38       470.84 o
   2   0   4         17.04          1.93         2.46 o
   4   0   4        556.30        612.32        16.02 o
   6   0   4        752.59        785.92        24.53 o
   8   0   4         83.26         95.27         8.60 o
  10   0   4        287.52        261.49        25.69 o
  12   0   4        309.70        303.43        29.45 o
  14   0   4       1472.92       1620.48        78.16 o
 -14   1   4         79.59         76.47         9.35 o
 -13   1   4         75.40         57.59        17.75 o
 -12   1   4          0.45          0.59         2.91 o
 -11   1   4         30.42         24.42         4.38 o
 -10   1   4         11.08          4.56         2.47 o
  -9   1   4         27.45         26.11         3.74 o
  -8   1   4        200.51        162.94         5.86 o
  -7   1   4          0.36         -1.02         1.02 o
  -6   1   4         84.54         86.00         5.64 o
  -5   1   4       3014.76       3077.63        32.05 o
  -4   1   4        277.83        257.01         5.70 o
  -3   1   4        147.22        153.66         5.31 o
  -2   1   4       3430.27       3607.22        33.87 o
  -1   1   4      20981.56      20835.71       191.06 o
   0   1   4      26116.32      25943.69       187.25 o
   1   1   4        593.26        586.08         8.21 o
   2   1   4         37.17         34.13         1.94 o
   3   1   4         10.88         -0.95         1.14 o
   4   1   4      12869.34      12653.78       121.07 o
   5   1   4       1809.98       1829.91        20.46 o
   6   1   4       1311.90       1304.27        15.00 o
   7   1   4         55.79         38.47         3.24 o
   8   1   4         48.03         37.50         3.72 o
   9   1   4        965.06        955.64        20.31 o
  10   1   4          3.88          4.83         2.56 o
  11   1   4         34.05         27.80         5.38 o
  12   1   4        779.64        814.67        26.18 o
  13   1   4         84.47         66.66        15.00 o
  14   1   4          3.56          1.22         4.36 o
 -14   2   4        263.99        287.52        27.67 o
 -13   2   4         70.43         54.02         9.72 o
 -12   2   4          5.78          6.49         3.60 o
 -11   2   4        281.42        277.95        13.98 o
 -10   2   4          1.70          1.46         2.09 o
  -9   2   4       1083.43       1062.05        18.70 o
  -8   2   4       1102.25       1074.94        18.06 o
  -7   2   4        179.17        153.62         5.90 o
  -6   2   4       4900.23       4877.92        49.52 o
  -5   2   4       6120.05       6367.73        54.94 o
  -4   2   4       2196.62       2328.90        25.02 o
  -3   2   4          1.31          1.40         0.78 o
  -2   2   4       5035.39       4879.74        45.44 o
  -1   2   4       1188.96       1184.33        18.12 o
   0   2   4          1.53         -0.18         0.89 o
   1   2   4       3332.88       3567.57        32.28 o
   2   2   4       3020.08       3131.16        29.08 o
   3   2   4        185.42        211.29         5.32 o
   4   2   4         86.69         80.05         4.13 o
   5   2   4       1257.03       1377.26        20.88 o
   6   2   4       2677.53       2739.11        32.00 o
   7   2   4         12.29          9.63         2.08 o
   8   2   4          2.38          1.33         1.69 o
   9   2   4        451.47        461.45        26.86 o
  10   2   4          3.78          5.65         2.67 o
  11   2   4        263.78        257.14        12.76 o
  12   2   4        275.62        275.85        23.12 o
  13   2   4        109.07        123.51        10.47 o
  14   2   4          1.10          2.32         4.36 o
 -13   3   4        440.23        462.38        21.68 o
 -12   3   4          1.68          1.22         6.90 o
 -11   3   4          0.75          2.54         3.94 o
 -10   3   4       1041.67       1064.82        40.90 o
  -9   3   4        592.30        553.36        24.16 o
  -8   3   4         63.52         53.04         5.37 o
  -7   3   4         83.06         76.53         5.33 o
  -6   3   4       3179.96       3272.82        41.24 o
  -5   3   4        564.81        547.25        12.31 o
  -4   3   4        313.41        309.91         8.57 o
  -3   3   4        156.93        156.13         6.76 o
  -2   3   4       5888.00       5974.37        56.33 o
  -1   3   4       1028.87       1031.44        14.43 o
   0   3   4        779.77        825.90        12.59 o
   1   3   4       2205.90       2325.14        26.25 o
   2   3   4        535.84        585.27        10.39 o
   3   3   4        438.53        494.41        10.65 o
   4   3   4         71.33         67.17         3.15 o
   5   3   4        314.48        308.16         8.01 o
   6   3   4       7220.03       7268.03        65.51 o
   7   3   4         18.62          8.70         3.45 o
   8   3   4         15.38         12.62         3.19 o
   9   3   4          0.39         -0.95         1.98 o
  10   3   4       2183.28       2349.72        42.42 o
  11   3   4          2.07         -2.84         2.84 o
  12   3   4          0.03          0.42         3.97 o
  13   3   4        128.67        118.47        12.83 o
 -12   4   4         13.28         16.43         6.28 o
 -11   4   4        820.10        870.24        30.66 o
 -10   4   4         65.93         60.63         9.03 o
  -9   4   4        200.51        206.84        16.18 o
  -8   4   4       1414.27       1513.44        37.22 o
  -7   4   4        459.56        452.97        15.30 o
  -6   4   4        198.92        183.22         9.40 o
  -5   4   4         47.61         52.06         4.80 o
  -4   4   4       3988.42       3984.37        48.18 o
  -3   4   4          2.74          1.19         2.15 o
  -2   4   4          9.89          7.50         1.95 o
  -1   4   4       6258.44       6489.10        62.82 o
   0   4   4        160.73        141.52         5.36 o
   1   4   4        208.76        206.74         6.44 o
   2   4   4         22.96         18.95         2.29 o
   3   4   4       2400.06       2540.51        30.20 o
   4   4   4        380.82        354.25        17.55 o
   5   4   4       1041.83        997.19        23.47 o
   6   4   4        161.08        163.61         8.98 o
   7   4   4        219.10        204.78        11.09 o
   8   4   4       1795.32       1932.50        33.05 o
   9   4   4        237.36        243.82        10.99 o
  10   4   4        118.78        113.50         9.94 o
  11   4   4         30.83         32.94         6.46 o
  12   4   4        698.39        801.12        25.16 o
 -11   5   4         41.05         39.81         8.71 o
 -10   5   4         27.43         37.69         8.22 o
  -9   5   4         28.90         25.21         6.89 o
  -8   5   4        286.23        274.61        16.02 o
  -7   5   4       3360.74       3610.78        80.89 o
  -6   5   4        942.99        945.52        47.93 o
  -5   5   4         41.53         27.56         4.95 o
  -4   5   4       2040.47       2117.07        37.62 o
  -3   5   4       1590.99       1581.99        30.63 o
  -2   5   4       1031.44        995.37        22.71 o
  -1   5   4         28.03         29.45         3.94 o
   0   5   4        637.73        633.86        12.40 o
   1   5   4        117.82         92.02         4.63 o
   2   5   4          0.02          2.68         1.84 o
   3   5   4         93.41         93.21         6.90 o
   4   5   4        677.78        691.00        18.96 o
   5   5   4         17.96         16.34         3.77 o
   6   5   4         49.78         38.19         5.26 o
   7   5   4         66.99         53.29         6.25 o
   8   5   4        205.11        196.04        13.69 o
   9   5   4          0.16         -0.58         3.09 o
  10   5   4        106.12         86.47         9.69 o
  11   5   4        842.27        946.05        28.00 o
  -9   6   4          0.79         -2.76         4.28 o
  -8   6   4         36.27         32.59         7.78 o
  -7   6   4        105.05        104.17        11.57 o
  -6   6   4        241.08        258.59        15.53 o
  -5   6   4        105.95        107.77        10.11 o
  -4   6   4          9.84          9.19         3.75 o
  -3   6   4        638.12        717.83        20.76 o
  -2   6   4        113.30        116.60         8.63 o
  -1   6   4        187.10        168.37         9.69 o
   0   6   4         21.97         18.31         4.28 o
   1   6   4        255.30        249.99        13.37 o
   2   6   4        599.96        580.71        25.63 o
   3   6   4        386.88        390.42        17.25 o
   4   6   4        167.71        167.59        14.52 o
   5   6   4        457.67        427.23        15.75 o
   6   6   4         85.49         84.89         7.82 o
   7   6   4        442.36        498.53        16.91 o
   8   6   4         88.89         82.53         8.45 o
   9   6   4        124.19        122.06        10.12 o
  -7   7   4        465.72        513.82        29.46 o
  -6   7   4         13.74         12.81         6.15 o
  -5   7   4         85.74         72.54        11.20 o
  -4   7   4          3.59          4.00         4.18 o
  -3   7   4        401.49        378.14        37.23 o
  -2   7   4        473.21        468.12        17.61 o
  -1   7   4        117.42        105.63        11.09 o
   0   7   4        601.94        539.10        49.44 o
   1   7   4         42.93         22.18         9.50 o
   2   7   4          5.11          2.08         4.98 o
   3   7   4         19.67         13.06         6.08 o
   4   7   4        274.99        255.37        16.42 o
   5   7   4         33.15         18.49         5.77 o
   6   7   4          2.49         -2.46         3.79 o
 -13   0   5         62.08         35.00         8.55 o
 -11   0   5        113.55         95.78        11.73 o
  -9   0   5       3773.77       3753.29        59.78 o
  -7   0   5       3592.30       3655.53        55.60 o
  -5   0   5       8833.31       8945.67       140.93 o
  -3   0   5        426.65        425.41        10.75 o
  -1   0   5      14469.94      15433.14       265.19 o
   1   0   5       3083.71       3299.24        52.54 o
   3   0   5       1200.64       1356.96        32.04 o
   5   0   5          2.98          1.12         1.17 o
   7   0   5       2910.83       2993.85        41.56 o
   9   0   5         44.72         39.78         7.04 o
  11   0   5       2635.08       2826.33        54.87 o
  13   0   5         98.04        125.45        12.37 o
 -14   1   5         35.50         27.83         9.00 o
 -13   1   5         70.00         79.96        23.32 o
 -12   1   5         22.18         16.39         3.95 o
 -11   1   5         34.34         31.01         4.67 o
 -10   1   5        141.50        125.54         8.24 o
  -9   1   5        253.15        240.15         9.05 o
  -8   1   5         77.45         69.54         4.20 o
  -7   1   5         20.29         19.89         3.28 o
  -6   1   5       1660.03       1633.66        20.78 o
  -5   1   5       2444.04       2402.20        26.82 o
  -4   1   5       5096.85       5303.26        50.15 o
  -3   1   5        340.21        392.00         6.42 o
  -2   1   5         95.59        106.38         4.96 o
  -1   1   5      15910.29      16255.53       138.32 o
   0   1   5       1747.70       1623.60        16.50 o
   1   1   5       1773.18       1816.58        17.96 o
   2   1   5       2424.62       2324.95        24.13 o
   3   1   5        104.08         96.92         3.09 o
   4   1   5       1262.71       1264.07        13.39 o
   5   1   5       1088.46       1098.72        16.19 o
   6   1   5       1355.63       1339.60        17.60 o
   7   1   5       2469.42       2383.69        27.07 o
   8   1   5          1.29         -0.45         1.36 o
   9   1   5         28.92         25.02         4.00 o
  10   1   5        204.38        190.85        10.06 o
  11   1   5         80.17         75.01         9.94 o
  12   1   5        277.89        297.09        14.21 o
  13   1   5         24.40         15.55         5.26 o
  14   1   5         72.74         71.04         9.47 o
 -14   2   5        644.06        705.20        34.19 o
 -13   2   5        519.49        543.28        28.20 o
 -12   2   5         10.35          8.98         5.06 o
 -11   2   5        973.99       1021.52        25.29 o
 -10   2   5        647.50        630.18        16.21 o
  -9   2   5        289.40        301.56         9.42 o
  -8   2   5         89.69         75.44         4.78 o
  -7   2   5       1162.55       1122.38        17.73 o
  -6   2   5         86.49         93.27         4.36 o
  -5   2   5        858.78        896.96        18.11 o
  -4   2   5        928.03        914.12        12.75 o
  -3   2   5       1123.98       1204.90        24.91 o
  -2   2   5       1779.69       1758.35        19.47 o
  -1   2   5          1.16          0.81         1.19 o
   0   2   5       1762.62       1774.69        21.16 o
   1   2   5       1629.13       1776.95        18.84 o
   2   2   5          6.01          4.51         1.15 o
   3   2   5       1347.29       1376.32        16.79 o
   4   2   5        215.27        198.61         6.65 o
   5   2   5          2.12         -0.03         1.17 o
   6   2   5       2024.69       1995.38        25.79 o
   7   2   5         78.90         62.98         4.19 o
   8   2   5        282.96        278.48         8.71 o
   9   2   5       1046.75       1013.14        20.42 o
  10   2   5        271.13        270.43        12.22 o
  11   2   5         23.94          9.45         4.80 o
  12   2   5        233.86        252.61        15.70 o
  13   2   5        463.86        458.35        21.68 o
  14   2   5         14.45         11.19         6.20 o
 -13   3   5        294.26        283.70        23.51 o
 -12   3   5         11.19          5.71         4.53 o
 -11   3   5         93.29         86.38        10.72 o
 -10   3   5        141.07        134.60        10.93 o
  -9   3   5          0.81         -0.35         3.15 o
  -8   3   5          6.44          4.47         2.79 o
  -7   3   5         35.26         29.14         5.48 o
  -6   3   5       1170.52       1138.21        20.16 o
  -5   3   5         83.19         81.95         4.96 o
  -4   3   5        371.18        369.32         9.33 o
  -3   3   5        250.92        203.27         5.34 o
  -2   3   5          1.58          0.64         0.93 o
  -1   3   5        186.64        180.66         6.64 o
   0   3   5          2.97          4.63         1.28 o
   1   3   5       3581.33       3322.58        35.03 o
   2   3   5        839.87        909.33        13.89 o
   3   3   5        391.24        395.09         8.18 o
   4   3   5       1188.59       1281.83        18.60 o
   5   3   5       3236.10       3128.64        35.66 o
   6   3   5         20.09         11.93         2.36 o
   7   3   5          9.58          4.31         2.05 o
   8   3   5        133.71        124.65         9.00 o
   9   3   5          1.71          2.17         2.50 o
  10   3   5        142.95        140.97         9.52 o
  11   3   5          2.91          0.16         3.25 o
  12   3   5        193.23        195.03        14.37 o
  13   3   5         30.39         22.23         7.17 o
 -12   4   5         78.52         77.20        18.95 o
 -11   4   5        282.04        274.22        18.72 o
 -10   4   5          2.24         -0.74         5.77 o
  -9   4   5         29.03         29.89         6.61 o
  -8   4   5        521.69        535.95        17.60 o
  -7   4   5        319.27        325.88        13.12 o
  -6   4   5        167.90        152.72         8.88 o
  -5   4   5         75.01         78.48         6.80 o
  -4   4   5        890.30        851.10        24.06 o
  -3   4   5        810.85        822.10        19.43 o
  -2   4   5       1168.23       1198.48        20.02 o
  -1   4   5       1679.76       1690.41        22.30 o
   0   4   5        127.76        124.81         5.51 o
   1   4   5        229.95        225.42         7.92 o
   2   4   5          0.01          1.28         1.34 o
   3   4   5       1155.03       1181.05        20.57 o
   4   4   5         63.90         66.99         5.79 o
   5   4   5          0.04         -0.77         2.14 o
   6   4   5         59.43         54.62         6.80 o
   7   4   5         84.61         92.54         7.32 o
   8   4   5        907.39        918.43        21.43 o
   9   4   5          1.94          0.62         2.80 o
  10   4   5        416.40        430.64        15.22 o
  11   4   5         33.26         24.19         5.97 o
  12   4   5        665.50        696.74        23.63 o
 -11   5   5         31.33         31.14         7.68 o
 -10   5   5        108.81         85.27        11.75 o
  -9   5   5        253.81        270.47        16.59 o
  -8   5   5         73.84         72.94         9.89 o
  -7   5   5        189.51        190.03        11.21 o
  -6   5   5        253.45        241.40        11.83 o
  -5   5   5        150.94        150.15         9.29 o
  -4   5   5       1209.74       1251.87        27.56 o
  -3   5   5        446.27        443.78        15.15 o
  -2   5   5        801.01        800.55        20.42 o
  -1   5   5        266.09        245.50        12.15 o
   0   5   5       1972.98       1984.26        34.40 o
   1   5   5        325.56        337.70        11.33 o
   2   5   5          3.39          4.40         2.32 o
   3   5   5         21.17         11.03         3.99 o
   4   5   5         98.16         90.01         7.39 o
   5   5   5         50.50         34.22         9.60 o
   6   5   5        249.18        271.86        11.31 o
   7   5   5          0.95          3.52         2.87 o
   8   5   5         45.55         41.76         6.20 o
   9   5   5         77.09         69.78         7.79 o
  10   5   5        145.23        148.92        10.18 o
  11   5   5         27.65         34.84         7.52 o
  -9   6   5         31.24         25.10         7.31 o
  -8   6   5       1214.38       1303.44        38.58 o
  -7   6   5         26.83         30.38         7.45 o
  -6   6   5        183.85        156.03        12.50 o
  -5   6   5        480.21        493.60        17.94 o
  -4   6   5        103.71         99.27         9.10 o
  -3   6   5         71.01         78.11         8.39 o
  -2   6   5        532.81        552.00        18.01 o
  -1   6   5        318.95        332.49        13.59 o
   0   6   5        500.38        522.08        16.91 o
   1   6   5         13.30          6.49         5.47 o
   2   6   5       2072.26       2021.75        73.84 o
   3   6   5       1040.04       1162.66        31.96 o
   4   6   5        119.48        124.38        11.08 o
   5   6   5        171.16        145.37        10.27 o
   6   6   5        550.98        529.32        19.42 o
   7   6   5        214.88        214.05        11.40 o
   8   6   5          3.96          4.18         3.78 o
   9   6   5        186.78        190.94        11.38 o
  -6   7   5        346.98        334.11        20.02 o
  -5   7   5        260.61        282.79        17.06 o
  -4   7   5          2.08         -2.26         3.60 o
  -3   7   5        117.58        134.83        12.71 o
  -2   7   5         19.05         16.08         4.85 o
  -1   7   5          0.69         -2.99         3.84 o
   0   7   5         11.75          5.37         8.20 o
   1   7   5         21.63         33.29         9.28 o
   2   7   5          2.62          3.96         5.03 o
   3   7   5         29.36         26.99         9.47 o
   4   7   5         55.53         58.49        10.32 o
   5   7   5          6.04          5.81         4.24 o
   6   7   5          1.98         -3.16         3.79 o
 -12   0   6        958.75       1047.66        37.40 o
 -10   0   6       2229.53       2185.77        42.04 o
  -8   0   6       2506.37       2615.99        44.79 o
  -6   0   6        171.62        169.48         7.99 o
  -4   0   6         13.94         13.33         2.69 o
  -2   0   6        722.66        791.98        13.75 o
   0   0   6          0.17          0.29         1.25 o
   2   0   6       1673.49       1672.78        27.26 o
   4   0   6        157.89        155.67         8.79 o
   6   0   6         13.16          3.73         1.39 o
   8   0   6        309.65        282.46        20.77 o
  10   0   6        259.58        209.09        12.26 o
  12   0   6         94.87        115.26        11.51 o
  14   0   6       1629.87       1812.28        59.22 o
 -14   1   6        125.58        122.11        15.71 o
 -13   1   6          5.02          9.46        10.15 o
 -12   1   6        190.43        181.61        10.59 o
 -11   1   6        270.91        277.18        11.25 o
 -10   1   6       1842.98       1830.26        35.68 o
  -9   1   6        286.76        276.44         9.82 o
  -8   1   6        769.64        743.73        20.76 o
  -7   1   6        280.54        250.63         9.11 o
  -6   1   6       3152.30       3225.00        35.12 o
  -5   1   6       1876.13       2000.66        23.72 o
  -4   1   6        628.64        623.82        10.31 o
  -3   1   6       2406.93       2299.16        22.82 o
  -2   1   6        332.66        410.95         7.70 o
  -1   1   6       1727.91       1764.35        19.85 o
   0   1   6        974.31        885.11        11.84 o
   1   1   6         59.38         95.34         3.16 o
   2   1   6      10956.22      11178.14        90.09 o
   3   1   6        343.19        294.35        10.40 o
   4   1   6        107.43        105.20         3.51 o
   5   1   6         33.19         28.67         3.64 o
   6   1   6       2744.55       2672.05        31.71 o
   7   1   6        873.58        838.86        13.92 o
   8   1   6        493.93        450.34        10.14 o
   9   1   6        291.57        280.90        10.52 o
  10   1   6        163.20        126.12         7.64 o
  11   1   6         50.28         50.53         5.97 o
  12   1   6        240.01        207.59        12.12 o
  13   1   6          8.94          7.79         3.78 o
  14   1   6         22.11         21.69         5.54 o
 -14   2   6        212.46        268.76        21.67 o
 -13   2   6        152.11        153.82        13.07 o
 -12   2   6        366.77        376.09        18.06 o
 -11   2   6        113.56        118.55         8.77 o
 -10   2   6          6.37          5.31         3.23 o
  -9   2   6        308.32        298.87        17.33 o
  -8   2   6         45.51         43.30         4.67 o
  -7   2   6        119.46         83.47         5.32 o
  -6   2   6       1137.46       1165.53        17.37 o
  -5   2   6       1767.78       1833.34        22.18 o
  -4   2   6        563.19        519.07         8.12 o
  -3   2   6         27.18         19.07         1.42 o
  -2   2   6        574.48        607.68        12.27 o
  -1   2   6       1456.97       1595.34        21.83 o
   0   2   6       3246.76       3391.10        34.08 o
   1   2   6       1199.00       1208.84        14.68 o
   2   2   6          3.37          6.47         1.28 o
   3   2   6        383.61        424.88         8.37 o
   4   2   6       1810.58       1827.44        25.66 o
   5   2   6        498.83        459.53        11.25 o
   6   2   6         44.96         46.08         6.06 o
   7   2   6        763.16        775.27        19.09 o
   8   2   6       3228.73       3189.64        38.45 o
   9   2   6       1164.48       1178.41        20.42 o
  10   2   6        559.55        619.61        22.50 o
  11   2   6        413.12        414.79        19.03 o
  12   2   6        483.01        508.00        30.37 o
  13   2   6        377.05        360.55        19.60 o
 -13   3   6         84.05         69.99        14.04 o
 -12   3   6          2.30         -0.29         3.99 o
 -11   3   6        493.44        505.35        21.50 o
 -10   3   6          2.54          2.13         3.18 o
  -9   3   6         28.57         22.81         4.83 o
  -8   3   6        383.10        387.28        14.31 o
  -7   3   6        232.48        232.58        16.13 o
  -6   3   6        514.54        531.86        27.49 o
  -5   3   6         13.77         14.54         3.34 o
  -4   3   6       6318.68       6397.73        79.18 o
  -3   3   6         18.19         12.69         1.97 o
  -2   3   6        455.52        484.94         9.37 o
  -1   3   6         66.05         51.28         3.02 o
   0   3   6       4882.41       4870.66        50.66 o
   1   3   6         19.56         18.11         2.28 o
   2   3   6        242.12        238.46         6.52 o
   3   3   6        106.56        123.11         4.40 o
   4   3   6        720.70        704.98        13.21 o
   5   3   6       1917.04       1959.92        26.05 o
   6   3   6          1.98          1.70         1.64 o
   7   3   6        217.72        209.61         7.83 o
   8   3   6       1256.80       1265.96        24.42 o
   9   3   6         22.80         16.08         4.22 o
  10   3   6          0.69          0.68         2.84 o
  11   3   6          9.42          8.74         4.76 o
  12   3   6        514.45        523.10        23.10 o
  13   3   6         35.17         24.48         7.68 o
 -12   4   6          4.15          3.22         4.92 o
 -11   4   6        265.86        233.08        15.99 o
 -10   4   6         74.51         86.51        11.45 o
  -9   4   6         10.14          6.71         3.74 o
  -8   4   6          1.29          1.25         2.91 o
  -7   4   6        495.04        496.57        16.75 o
  -6   4   6        656.48        647.61        21.41 o
  -5   4   6         64.82         59.19         6.81 o
  -4   4   6        230.23        205.57        15.46 o
  -3   4   6        775.50        744.47        18.82 o
  -2   4   6        923.05        919.69        20.76 o
  -1   4   6        257.38        256.34         8.75 o
   0   4   6        102.87         96.73         5.18 o
   1   4   6        981.03       1018.75        16.41 o
   2   4   6        124.72        122.84         5.24 o
   3   4   6       2696.85       2767.36        37.05 o
   4   4   6        208.81        200.33        10.63 o
   5   4   6        536.53        568.68        22.75 o
   6   4   6        711.28        709.01        19.42 o
   7   4   6       1809.75       1883.62        32.03 o
   8   4   6       1124.89       1152.09        24.56 o
   9   4   6        164.86        159.17         9.25 o
  10   4   6        533.85        539.11        17.28 o
  11   4   6         77.88         66.00        13.28 o
  12   4   6        109.34        125.60        16.17 o
 -11   5   6        137.79        140.69        13.97 o
 -10   5   6         15.33         15.08         6.14 o
  -9   5   6        427.95        467.10        21.76 o
  -8   5   6        217.59        219.04        14.52 o
  -7   5   6        248.00        232.94        17.01 o
  -6   5   6         32.65         29.69         5.35 o
  -5   5   6        174.22        155.02         9.54 o
  -4   5   6         64.34         50.72         6.61 o
  -3   5   6         50.49         40.13         7.73 o
  -2   5   6        188.66        174.70         9.51 o
  -1   5   6        138.96        142.78        16.89 o
   0   5   6         12.39         10.18         3.62 o
   1   5   6        731.15        707.29        16.19 o
   2   5   6       1401.07       1344.98        27.30 o
   3   5   6        789.32        779.99        23.84 o
   4   5   6         72.09         55.75         6.51 o
   5   5   6          1.58          0.15         2.70 o
   6   5   6        372.54        397.77        19.05 o
   7   5   6          2.57          3.21         3.15 o
   8   5   6         71.65         64.69         7.22 o
   9   5   6        256.00        241.33        14.45 o
  10   5   6        272.39        300.22        13.59 o
  -9   6   6        112.37         98.18        12.92 o
  -8   6   6        448.14        483.62        27.18 o
  -7   6   6         82.21         92.28        11.84 o
  -6   6   6        345.20        331.16        15.41 o
  -5   6   6       1861.34       2046.05        40.57 o
  -4   6   6        162.73        155.08        10.50 o
  -3   6   6          3.15          7.83         3.68 o
  -2   6   6        236.39        231.90        11.98 o
  -1   6   6       1800.62       1959.30        37.44 o
   0   6   6          6.14         -3.42         3.42 o
   1   6   6         13.00         17.05         7.17 o
   2   6   6        457.93        468.69        25.02 o
   3   6   6         51.42         48.78         7.99 o
   4   6   6          2.61          1.97         3.75 o
   5   6   6        263.86        241.24        14.94 o
   6   6   6          6.89         15.52         5.12 o
   7   6   6         24.94         25.52         6.62 o
   8   6   6          0.08         -2.96         3.47 o
  -6   7   6        122.89        111.49        13.33 o
  -5   7   6          3.91          4.62         5.04 o
  -4   7   6          1.23          5.59         4.07 o
  -3   7   6        273.48        288.86        14.45 o
  -2   7   6         65.51         67.56         8.44 o
  -1   7   6         76.91         60.43        17.27 o
   0   7   6        147.06        139.82        14.81 o
   1   7   6         31.46         19.69         7.56 o
   2   7   6         16.24         13.96         6.74 o
   3   7   6          6.19          6.12         6.21 o
   4   7   6        162.57        153.24        16.41 o
   5   7   6          0.19          5.56         4.37 o
 -13   0   7         12.10         23.32        11.66 o
 -11   0   7        630.49        558.47        32.82 o
  -9   0   7       2406.06       2470.64        44.80 o
  -7   0   7        901.81        840.30        20.66 o
  -5   0   7        610.44        604.64        16.00 o
  -3   0   7          9.13          2.86         1.49 o
  -1   0   7       2012.30       2039.42        31.93 o
   1   0   7        394.31        380.23        10.58 o
   3   0   7       1587.40       1638.15        28.12 o
   5   0   7       1964.99       2115.38        31.11 o
   7   0   7        984.00       1010.71        25.42 o
   9   0   7       2370.19       2469.03        48.29 o
  11   0   7        756.61        799.76        31.85 o
  13   0   7        933.38       1118.94        34.29 o
 -14   1   7         27.02         27.64         9.76 o
 -13   1   7          0.46         -2.87         4.35 o
 -12   1   7        317.47        329.20        17.03 o
 -11   1   7         28.30         24.99         5.28 o
 -10   1   7         62.91         61.30         6.93 o
  -9   1   7        388.46        394.07        13.73 o
  -8   1   7       3083.29       3120.66        51.40 o
  -7   1   7       1566.52       1515.65        21.27 o
  -6   1   7         84.50         69.56         3.86 o
  -5   1   7       3027.40       3049.35        33.23 o
  -4   1   7        537.61        526.92         9.58 o
  -3   1   7       4698.55       4593.36        41.20 o
  -2   1   7       1022.87        969.99        15.26 o
  -1   1   7         87.62         84.11         3.52 o
   0   1   7       1667.45       1636.58        17.86 o
   1   1   7          3.37         19.71         2.13 o
   2   1   7          3.53         -0.51         0.90 o
   3   1   7         98.15         73.05         3.10 o
   4   1   7         13.08         24.20         2.09 o
   5   1   7       2553.28       2693.81        27.97 o
   6   1   7         10.56          3.37         2.12 o
   7   1   7          9.64          5.15         1.76 o
   8   1   7        166.62        133.49         7.77 o
   9   1   7       1217.92       1230.12        24.10 o
  10   1   7        147.14        126.44         7.86 o
  11   1   7          0.12         -1.86         2.32 o
  12   1   7          8.29          4.53         3.67 o
  13   1   7          0.17         -0.93         3.47 o
 -13   2   7        115.78        106.45        12.49 o
 -12   2   7        482.13        501.11        18.30 o
 -11   2   7        678.94        690.91        20.89 o
 -10   2   7         10.71          5.54         4.15 o
  -9   2   7       1657.26       1614.87        31.94 o
  -8   2   7         52.99         52.09         6.29 o
  -7   2   7        227.67        213.48        12.70 o
  -6   2   7        324.17        314.78        11.53 o
  -5   2   7        999.60        987.80        14.99 o
  -4   2   7         28.63         18.18         1.79 o
  -3   2   7        380.05        395.09        12.48 o
  -2   2   7        825.40        874.76        15.29 o
  -1   2   7       4021.74       4287.83        47.79 o
   0   2   7        521.39        555.52         7.65 o
   1   2   7        971.67       1032.23        13.53 o
   2   2   7        130.36        106.90         5.61 o
   3   2   7        959.17        899.03        17.86 o
   4   2   7       2689.16       2702.41        38.57 o
   5   2   7         80.65         72.15         4.72 o
   6   2   7         74.40         60.35         4.90 o
   7   2   7        725.58        698.62        14.28 o
   8   2   7       2588.18       2707.22        34.67 o
   9   2   7         45.04         35.06         4.71 o
  10   2   7         40.66         40.34         7.36 o
  11   2   7         80.53         73.93         9.89 o
  12   2   7         81.03         74.52        10.83 o
  13   2   7        107.68         98.82        12.52 o
 -13   3   7        465.38        489.13        22.97 o
 -12   3   7         10.34          0.10         4.31 o
 -11   3   7        769.93        774.05        27.15 o
 -10   3   7         39.51         37.71         6.11 o
  -9   3   7        576.67        628.05        19.40 o
  -8   3   7        298.25        258.45        12.00 o
  -7   3   7        611.45        650.48        18.66 o
  -6   3   7        258.42        258.25        11.01 o
  -5   3   7        556.25        514.70        15.31 o
  -4   3   7         18.48         12.04         3.16 o
  -3   3   7         22.56         20.57         5.42 o
  -2   3   7        106.57         90.48         4.88 o
  -1   3   7       2092.75       2025.82        28.08 o
   0   3   7        403.74        348.13         7.79 o
   1   3   7        294.16        262.01         8.37 o
   2   3   7          8.29          4.66         1.36 o
   3   3   7       4361.83       4421.77        46.73 o
   4   3   7       1430.73       1482.22        21.53 o
   5   3   7        647.57        620.93        13.06 o
   6   3   7        735.52        751.19        18.64 o
   7   3   7        189.74        161.70        13.45 o
   8   3   7         67.59         59.18         6.15 o
   9   3   7         12.87          6.30         3.36 o
  10   3   7        176.95        170.94         9.85 o
  11   3   7         42.66         29.54         9.61 o
  12   3   7          3.63          3.91         5.04 o
 -12   4   7          5.05          8.55         5.62 o
 -11   4   7       1286.47       1401.51        39.68 o
 -10   4   7          4.05         -2.15         4.38 o
  -9   4   7          9.26          3.37         3.88 o
  -8   4   7        455.15        503.92        21.25 o
  -7   4   7        261.33        280.27        13.15 o
  -6   4   7          1.01          2.71         2.77 o
  -5   4   7         35.55         16.78         4.10 o
  -4   4   7       3911.76       3985.79        57.70 o
  -3   4   7        499.19        468.68        14.83 o
  -2   4   7        217.02        219.13        11.28 o
  -1   4   7         66.07         62.75         4.88 o
   0   4   7         70.71         64.26         4.99 o
   1   4   7        278.82        273.19         9.70 o
   2   4   7        678.85        640.99        15.48 o
   3   4   7       1576.77       1609.89        25.86 o
   4   4   7        151.08        130.14         6.78 o
   5   4   7        178.05        164.44         8.54 o
   6   4   7        213.24        206.58        10.44 o
   7   4   7        827.85        862.84        20.30 o
   8   4   7        312.54        297.75        12.24 o
   9   4   7         13.22          8.07         4.91 o
  10   4   7        409.13        443.45        21.46 o
  11   4   7        103.55        104.99        10.86 o
 -10   5   7        358.35        373.49        20.33 o
  -9   5   7        165.34        165.57        17.04 o
  -8   5   7         29.32         23.49         5.58 o
  -7   5   7        154.09        170.46        11.56 o
  -6   5   7        608.57        652.47        20.53 o
  -5   5   7         73.05         59.93         7.45 o
  -4   5   7          4.31          1.10         2.99 o
  -3   5   7        170.28        177.99         9.95 o
  -2   5   7        677.57        721.24        20.02 o
  -1   5   7          2.94          1.96         2.71 o
   0   5   7          8.95          8.44         3.12 o
   1   5   7        964.04        966.32        22.63 o
   2   5   7         42.47         33.71         5.17 o
   3   5   7          0.40         -1.47         2.42 o
   4   5   7        512.70        502.60        19.88 o
   5   5   7          8.97          7.93         4.54 o
   6   5   7        306.46        330.47        14.22 o
   7   5   7          2.25          4.41         3.29 o
   8   5   7        243.25        246.01        11.88 o
   9   5   7         27.04         21.72         5.39 o
  10   5   7         15.15         12.93         5.61 o
  -8   6   7         24.12         21.84         7.46 o
  -7   6   7         88.25         86.29        11.50 o
  -6   6   7        251.09        272.47        14.18 o
  -5   6   7        269.16        276.82        18.39 o
  -4   6   7        119.09         79.59         8.69 o
  -3   6   7         65.21         75.31         8.48 o
  -2   6   7        355.06        344.47        14.70 o
  -1   6   7         18.85         13.81         4.23 o
   0   6   7        153.83        173.05        12.30 o
   1   6   7        321.91        313.84        16.15 o
   2   6   7       1467.18       1414.36        72.55 o
   3   6   7         41.31         33.48         7.17 o
   4   6   7        166.08        166.92        12.55 o
   5   6   7        561.07        610.40        26.82 o
   6   6   7         79.63         87.90         9.67 o
   7   6   7         82.95         73.75        13.46 o
   8   6   7          2.44          0.30         3.96 o
  -5   7   7          0.93          0.48         4.26 o
  -4   7   7         15.56         11.04         5.48 o
  -3   7   7         39.43         36.93         7.07 o
  -2   7   7         11.05         15.57         6.31 o
  -1   7   7         52.62         62.03        12.17 o
   0   7   7         44.39         37.37        10.33 o
   1   7   7        254.11        244.14        37.14 o
   2   7   7        172.14        188.25        17.86 o
   3   7   7         35.21          8.92         6.74 o
   4   7   7          0.31          2.62         5.90 o
   5   7   7        206.63        227.59        37.57 o
 -14   0   8        229.08        214.18        27.20 o
 -12   0   8         54.47         43.61        14.25 o
 -10   0   8       2106.08       2331.85        85.93 o
  -8   0   8         72.38         88.41        11.37 o
  -6   0   8        277.24        288.53        11.11 o
  -4   0   8        768.42        785.28        18.04 o
  -2   0   8        459.93        482.75        11.16 o
   0   0   8       6756.63       7090.68        92.34 o
   2   0   8       2380.57       2531.17        39.48 o
   4   0   8      23187.29      24277.16       292.40 o
   6   0   8          2.99          4.15         3.05 o
   8   0   8       5716.74       5944.53        90.14 o
  10   0   8         36.57         37.71         6.98 o
  12   0   8          0.14          2.38         4.23 o
 -14   1   8         54.46         38.86        15.11 o
 -13   1   8         94.42         84.62        11.18 o
 -12   1   8          0.12         -0.08         3.93 o
 -11   1   8       1749.56       1873.03        36.55 o
 -10   1   8        937.48        964.06        23.71 o
  -9   1   8         81.32         81.00         7.86 o
  -8   1   8       1788.25       1818.30        32.79 o
  -7   1   8       1150.65       1146.01        20.29 o
  -6   1   8        254.63        250.49         8.33 o
  -5   1   8       2293.59       2250.72        27.86 o
  -4   1   8       1871.90       1873.94        20.99 o
  -3   1   8        827.84        853.08        13.44 o
  -2   1   8       2500.46       2509.96        25.43 o
  -1   1   8       2078.32       2075.62        21.96 o
   0   1   8       2664.38       2665.83        28.12 o
   1   1   8        536.67        578.45        10.08 o
   2   1   8       3128.86       3288.85        34.55 o
   3   1   8          0.30         -0.75         0.75 o
   4   1   8        641.97        573.64         9.74 o
   5   1   8        154.35        123.59         5.25 o
   6   1   8        366.48        342.93         9.28 o
   7   1   8         11.74          8.33         2.29 o
   8   1   8        137.44        105.71         6.60 o
   9   1   8        164.38        130.01         7.09 o
  10   1   8         22.28         18.65         3.75 o
  11   1   8         17.91         14.84         3.76 o
  12   1   8        168.06        169.70        16.33 o
  13   1   8          5.76          1.92         3.55 o
 -13   2   8         88.79         81.66        18.53 o
 -12   2   8          6.30          8.66         4.12 o
 -11   2   8         33.51         30.42         5.70 o
 -10   2   8        297.68        271.29        12.71 o
  -9   2   8       1193.55       1203.68        43.19 o
  -8   2   8         39.76         43.36         5.84 o
  -7   2   8         13.28          6.11         3.00 o
  -6   2   8         64.39         68.70        11.84 o
  -5   2   8        851.82        870.60        19.82 o
  -4   2   8        172.32        160.95         5.59 o
  -3   2   8         26.25         32.94         5.52 o
  -2   2   8       1377.94       1416.28        21.73 o
  -1   2   8       2624.93       2487.04        36.30 o
   0   2   8         28.83         29.49         2.58 o
   1   2   8          7.30          9.30         2.10 o
   2   2   8         39.65         33.99         2.52 o
   3   2   8       1911.18       1785.24        22.27 o
   4   2   8        811.60        806.16        15.86 o
   5   2   8       2298.16       2383.91        43.47 o
   6   2   8       1801.19       1768.06        27.61 o
   7   2   8         42.11         27.48         6.25 o
   8   2   8         11.01         15.61         3.15 o
   9   2   8       1674.41       1839.51        31.63 o
  10   2   8       1247.22       1312.62        30.45 o
  11   2   8         60.64         49.75         8.64 o
  12   2   8        295.60        264.52        16.65 o
  13   2   8        242.09        236.81        15.20 o
 -12   3   8        213.84        195.79        32.39 o
 -11   3   8          2.10          1.96         3.88 o
 -10   3   8         34.46         24.51         5.44 o
  -9   3   8         16.17          9.74         4.12 o
  -8   3   8         10.00         -0.17         2.84 o
  -7   3   8         67.73         57.50         6.77 o
  -6   3   8       1122.01       1139.79        25.31 o
  -5   3   8       1206.18       1169.78        25.13 o
  -4   3   8        839.12        797.13        19.83 o
  -3   3   8         34.34         40.19         5.08 o
  -2   3   8       4538.92       4552.73        52.90 o
  -1   3   8          6.57          4.16         1.79 o
   0   3   8         75.26         55.74         4.32 o
   1   3   8         50.74         40.75         3.95 o
   2   3   8       1335.53       1333.83        17.68 o
   3   3   8        952.10        967.39        16.55 o
   4   3   8        377.19        356.68        10.52 o
   5   3   8       1237.43       1260.60        30.54 o
   6   3   8        118.25         96.91         5.61 o
   7   3   8        973.35       1006.96        20.82 o
   8   3   8        750.09        732.60        16.33 o
   9   3   8          1.95         -1.49         2.43 o
  10   3   8         53.63         42.84         9.60 o
  11   3   8        137.28        153.01        13.34 o
  12   3   8        112.26         87.51        16.86 o
 -11   4   8        170.74        158.18        22.32 o
 -10   4   8         17.37          8.14         4.28 o
  -9   4   8        270.03        273.08        17.08 o
  -8   4   8        587.87        590.61        19.68 o
  -7   4   8         12.01         19.42         4.69 o
  -6   4   8        137.92        126.30         9.47 o
  -5   4   8        367.19        358.65        14.03 o
  -4   4   8       2250.09       2285.63        43.01 o
  -3   4   8        700.73        747.53        19.75 o
  -2   4   8       1096.19       1124.27        24.49 o
  -1   4   8         92.64         85.31         5.73 o
   0   4   8        408.25        428.75        18.17 o
   1   4   8         72.45         60.07         4.98 o
   2   4   8        305.84        316.89        14.83 o
   3   4   8        193.40        163.59         8.91 o
   4   4   8        249.24        213.43        10.17 o
   5   4   8       1244.85       1233.80        32.59 o
   6   4   8        419.59        406.56        16.30 o
   7   4   8        297.01        303.11        13.36 o
   8   4   8         53.51         45.65         5.99 o
   9   4   8        238.73        236.95        11.29 o
  10   4   8       1081.85       1193.99        30.23 o
  11   4   8         16.23         16.35         5.60 o
 -10   5   8          1.75         -2.91         5.13 o
  -9   5   8         16.13         13.88         6.17 o
  -8   5   8        173.74        161.32        11.25 o
  -7   5   8        979.86        978.34        26.71 o
  -6   5   8         46.53         30.56         6.23 o
  -5   5   8        119.25        121.32         9.35 o
  -4   5   8        316.81        327.12        13.91 o
  -3   5   8         82.34         84.87         8.56 o
  -2   5   8          4.55          2.91         2.90 o
  -1   5   8        235.29        231.11        11.23 o
   0   5   8         99.12        111.98         8.37 o
   1   5   8       1376.58       1331.10        28.24 o
   2   5   8          8.76          6.79         5.42 o
   3   5   8        125.46        133.39         8.89 o
   4   5   8        102.51         73.02         9.52 o
   5   5   8         44.22         47.30         8.49 o
   6   5   8         31.91         34.39         7.47 o
   7   5   8        136.32        132.01        11.68 o
   8   5   8        572.90        629.25        21.58 o
   9   5   8         19.33         16.31         6.45 o
  10   5   8        123.48        114.19         9.95 o
  -8   6   8         39.47         36.24         9.47 o
  -7   6   8       1140.54       1252.91        32.35 o
  -6   6   8        301.36        319.38        15.58 o
  -5   6   8          2.56          3.37         3.85 o
  -4   6   8        207.02        228.57        12.88 o
  -3   6   8       1256.38       1393.91        39.39 o
  -2   6   8         19.90         12.94         4.45 o
  -1   6   8         94.37         79.19        10.15 o
   0   6   8        775.12        763.40        35.61 o
   1   6   8        359.25        384.11        31.09 o
   2   6   8          1.52          1.37         4.67 o
   3   6   8         13.54          8.22         5.12 o
   4   6   8        325.97        318.72        17.17 o
   5   6   8          4.14          1.76         4.25 o
   6   6   8         15.49         15.27         6.13 o
   7   6   8         47.90         50.81         8.15 o
  -4   7   8          3.33          4.61         4.61 o
  -3   7   8          1.36         -1.56         4.01 o
  -2   7   8          0.01         -2.32         4.18 o
  -1   7   8         22.07         22.29         6.59 o
   0   7   8         19.74         19.34         8.05 o
   1   7   8        197.79        198.40        18.69 o
   2   7   8        678.47        704.30        34.49 o
   3   7   8         12.85          3.07         6.94 o
   4   7   8         24.83         18.52         8.48 o
 -13   0   9          0.34          2.59         8.64 o
 -11   0   9        109.26        135.59        19.86 o
  -9   0   9          0.22         -2.89         2.89 o
  -7   0   9       1005.88       1031.91        24.44 o
  -5   0   9       1383.70       1427.70        72.65 o
  -3   0   9        950.54        920.79        17.56 o
  -1   0   9        266.10        184.14         7.75 o
   1   0   9        880.34        905.98        19.62 o
   3   0   9        107.09         64.37        10.68 o
   5   0   9        231.80        213.45         9.26 o
   7   0   9       2485.20       2529.44        47.53 o
   9   0   9        583.05        574.27        23.12 o
  11   0   9       1930.03       2052.73        47.03 o
  13   0   9         72.77         59.58         9.95 o
 -13   1   9        136.79        150.57        42.53 o
 -12   1   9        178.82        144.22        16.28 o
 -11   1   9        124.56        130.14         9.62 o
 -10   1   9       1369.45       1439.71        30.60 o
  -9   1   9          0.16         -0.49         2.53 o
  -8   1   9        407.00        427.76        14.54 o
  -7   1   9        474.01        432.13        13.05 o
  -6   1   9        843.93        826.74        16.59 o
  -5   1   9       2891.94       2904.08        37.51 o
  -4   1   9        831.55        844.78        14.39 o
  -3   1   9        240.69        188.68         6.16 o
  -2   1   9        522.05        534.35        10.82 o
  -1   1   9       9634.55       9916.01        83.01 o
   0   1   9        454.03        456.29         8.45 o
   1   1   9        823.34        886.25        13.76 o
   2   1   9         40.19         37.00         3.08 o
   3   1   9          5.46          5.92         1.47 o
   4   1   9        925.56        914.08        13.54 o
   5   1   9       1000.02       1036.63        17.17 o
   6   1   9          3.97          0.65         1.57 o
   7   1   9         75.72         63.57         5.12 o
   8   1   9          2.98          1.11         2.28 o
   9   1   9         94.32         85.59         7.24 o
  10   1   9        121.26        126.10         8.26 o
  11   1   9        109.31         94.95         8.56 o
  12   1   9         27.90         15.44         5.00 o
  13   1   9         67.97         55.26        11.28 o
 -13   2   9        301.04        270.86        17.50 o
 -12   2   9         10.36          2.21         3.67 o
 -11   2   9          0.53         -2.92         2.92 o
 -10   2   9         11.07          6.74         3.75 o
  -9   2   9        122.26         94.92         8.79 o
  -8   2   9        104.24         93.43         7.84 o
  -7   2   9        349.75        316.36        12.56 o
  -6   2   9        758.14        779.76        21.16 o
  -5   2   9        190.55        198.69         7.59 o
  -4   2   9        130.45        121.83         5.72 o
  -3   2   9        664.84        622.42        13.65 o
  -2   2   9       2070.38       2228.99        30.49 o
  -1   2   9       1502.73       1511.33        23.17 o
   0   2   9        386.67        344.51         8.79 o
   1   2   9        928.61        822.99        15.60 o
   2   2   9       1641.48       1661.66        18.58 o
   3   2   9         50.76         41.56         4.10 o
   4   2   9        726.63        706.61        13.62 o
   5   2   9       3769.29       3728.29        46.53 o
   6   2   9       2377.95       2424.95        34.81 o
   7   2   9         52.86         44.45         4.92 o
   8   2   9          6.34          3.06         2.63 o
   9   2   9          8.34         13.79         4.74 o
  10   2   9        143.31        146.55         9.79 o
  11   2   9          8.37          5.88         3.98 o
  12   2   9        358.12        393.40        17.60 o
 -12   3   9         85.04         76.33        10.87 o
 -11   3   9        675.63        731.57        23.27 o
 -10   3   9          0.92          0.18         3.60 o
  -9   3   9        424.85        480.94        34.34 o
  -8   3   9         17.49         15.53         4.51 o
  -7   3   9       2527.28       2741.84        46.12 o
  -6   3   9        443.42        406.64        14.70 o
  -5   3   9        594.72        574.77        17.25 o
  -4   3   9          6.79          7.32         2.96 o
  -3   3   9          3.68          3.19         2.36 o
  -2   3   9       1076.99       1123.03        20.16 o
  -1   3   9         39.15         36.51         3.99 o
   0   3   9         16.89         18.24         3.05 o
   1   3   9       1182.14       1129.67        19.93 o
   2   3   9        440.05        450.72        12.42 o
   3   3   9         71.55         62.13         4.48 o
   4   3   9         12.20         11.55         2.61 o
   5   3   9        664.34        679.16        14.53 o
   6   3   9        851.46        861.14        17.08 o
   7   3   9         70.95         64.17         6.22 o
   8   3   9        491.30        512.02        15.14 o
   9   3   9        280.72        266.55        17.89 o
  10   3   9        265.27        246.65        15.32 o
  11   3   9         60.07         33.77         7.87 o
  12   3   9        186.72        181.11        14.62 o
 -11   4   9        235.13        254.06        16.79 o
 -10   4   9          0.68         -0.95         3.49 o
  -9   4   9        313.41        326.15        15.36 o
  -8   4   9         28.72         22.29         5.41 o
  -7   4   9        368.87        381.49        20.38 o
  -6   4   9        430.56        430.33        16.08 o
  -5   4   9         74.17         56.42         7.00 o
  -4   4   9         98.82        100.87         7.93 o
  -3   4   9        327.30        329.15        13.90 o
  -2   4   9        566.08        527.20        16.44 o
  -1   4   9        590.96        575.06        24.74 o
   0   4   9       3230.05       3351.82        48.92 o
   1   4   9        415.12        399.98        22.75 o
   2   4   9        845.82        829.06        21.00 o
   3   4   9        362.51        372.18        13.65 o
   4   4   9        395.96        373.32        13.91 o
   5   4   9        266.75        275.37        13.18 o
   6   4   9        368.74        344.77        13.86 o
   7   4   9         27.44         17.18         5.98 o
   8   4   9          0.87         -2.36         2.60 o
   9   4   9          0.82          1.52         3.25 o
  10   4   9        514.20        561.31        20.32 o
  11   4   9          9.66         12.08         6.31 o
 -10   5   9         20.21          8.47         6.31 o
  -9   5   9        135.93        131.74        15.08 o
  -8   5   9          6.87         -1.04         3.93 o
  -7   5   9         18.30         12.34         4.65 o
  -6   5   9          0.27          3.14         3.29 o
  -5   5   9        377.76        365.24        15.43 o
  -4   5   9        218.53        247.69        12.67 o
  -3   5   9        343.38        349.88        19.70 o
  -2   5   9          0.08          3.30         3.10 o
  -1   5   9       1216.15       1264.30        28.26 o
   0   5   9          5.66         -1.21         4.46 o
   1   5   9        172.93        163.84        12.17 o
   2   5   9        327.87        287.35        13.85 o
   3   5   9        565.22        621.60        19.08 o
   4   5   9        735.36        750.44        25.53 o
   5   5   9         47.57         39.45         7.49 o
   6   5   9        402.27        466.29        20.83 o
   7   5   9        474.52        429.98        20.45 o
   8   5   9         31.79         27.51         6.28 o
   9   5   9         24.34         18.25         5.60 o
  -7   6   9         50.01         41.20         8.36 o
  -6   6   9          9.26          1.04         4.10 o
  -5   6   9        205.40        250.87        14.08 o
  -4   6   9          0.06         -2.49         3.48 o
  -3   6   9        108.20        100.48        10.25 o
  -2   6   9          2.13         -1.61         3.80 o
  -1   6   9        113.67        119.34        11.45 o
   0   6   9        185.86        185.81        13.33 o
   1   6   9          0.21          1.91         3.75 o
   2   6   9        369.04        347.73        22.89 o
   3   6   9         84.07         54.84        11.45 o
   4   6   9          5.82          4.93         4.95 o
   5   6   9        107.15         91.56        11.63 o
   6   6   9         25.92         25.85         7.18 o
   7   6   9          9.35          3.99         5.24 o
  -3   7   9        166.16        154.44        13.68 o
  -2   7   9         64.99         70.20        10.86 o
  -1   7   9          8.87          9.87         6.05 o
   0   7   9          0.27          0.19         6.91 o
   1   7   9        262.32        304.06        30.88 o
   2   7   9        535.41        640.36        33.58 o
   3   7   9          0.42          3.45         9.93 o
 -12   0  10         45.63         59.16        17.27 o
 -10   0  10         78.41         73.41        17.70 o
  -8   0  10        241.57        238.51        14.82 o
  -6   0  10        943.82        963.26        30.17 o
  -4   0  10        133.60        108.15         6.83 o
  -2   0  10        256.14        210.08         8.85 o
   0   0  10       1335.78       1305.60        25.66 o
   2   0  10       4078.27       4038.97        59.85 o
   4   0  10        496.15        538.96        15.78 o
   6   0  10       5853.43       5893.03       148.98 o
   8   0  10          4.77          4.57         3.79 o
  10   0  10        201.05        178.80        14.24 o
  12   0  10         28.94         33.11         7.78 o
 -13   1  10         57.05         69.50        13.39 o
 -12   1  10        438.76        447.70        26.99 o
 -11   1  10        181.41        136.21        17.70 o
 -10   1  10        704.05        743.25        25.19 o
  -9   1  10        346.23        347.35        13.91 o
  -8   1  10       1346.28       1360.34        36.21 o
  -7   1  10        283.62        276.20         9.81 o
  -6   1  10       1034.20       1027.66        19.54 o
  -5   1  10        244.64        216.08         9.73 o
  -4   1  10          1.36          1.38         1.48 o
  -3   1  10          6.55          6.44         1.78 o
  -2   1  10        391.04        398.93        11.46 o
  -1   1  10         46.67         37.06         3.49 o
   0   1  10       1544.19       1514.61        19.09 o
   1   1  10          7.45         10.79         1.96 o
   2   1  10         59.88         43.78         3.41 o
   3   1  10          0.03         -0.20         1.18 o
   4   1  10        753.42        761.98        14.24 o
   5   1  10          3.46          2.30         1.70 o
   6   1  10         59.29         55.44         4.57 o
   7   1  10         15.91         12.06         3.13 o
   8   1  10        264.79        248.23        11.34 o
   9   1  10          0.05         -0.20         2.70 o
  10   1  10         47.08         36.50         5.67 o
  11   1  10        179.00        161.35        12.85 o
  12   1  10         59.76         51.46         7.02 o
 -12   2  10          3.21          4.61         9.19 o
 -11   2  10         71.07         63.54         8.26 o
 -10   2  10        111.42         93.17         9.41 o
  -9   2  10          0.05         -1.93         2.74 o
  -8   2  10         11.15          7.76         3.48 o
  -7   2  10          1.95          2.37         2.69 o
  -6   2  10        529.24        472.56        15.40 o
  -5   2  10          7.81          7.20         2.43 o
  -4   2  10        285.02        281.60         8.22 o
  -3   2  10        657.69        625.13        14.15 o
  -2   2  10       3706.14       3808.25        46.39 o
  -1   2  10        133.86        136.25         6.31 o
   0   2  10        237.87        177.52         6.54 o
   1   2  10       2972.23       3047.36        35.56 o
   2   2  10         89.24         81.36         4.62 o
   3   2  10        324.59        315.19         8.87 o
   4   2  10       1048.88       1065.21        17.84 o
   5   2  10         90.83         78.78         5.01 o
   6   2  10        142.27        140.67         6.61 o
   7   2  10        130.14        113.32         6.32 o
   8   2  10        831.85        841.78        19.71 o
   9   2  10        264.53        235.46        10.84 o
  10   2  10          2.89          2.14         3.19 o
  11   2  10         38.96         33.15         6.74 o
  12   2  10        322.57        315.83        16.14 o
 -12   3  10         70.65         59.74         9.70 o
 -11   3  10          5.88          7.98         4.79 o
 -10   3  10         93.00         87.53         9.56 o
  -9   3  10        112.32        119.80        10.12 o
  -8   3  10         24.75         10.72         4.14 o
  -7   3  10          9.37          5.42         3.29 o
  -6   3  10        151.20        153.85        10.97 o
  -5   3  10         17.24         15.48         5.30 o
  -4   3  10       1298.47       1324.74        27.73 o
  -3   3  10        630.80        603.41        17.20 o
  -2   3  10       1029.57        998.26        19.36 o
  -1   3  10        127.16        136.13         6.73 o
   0   3  10         86.37         66.71         5.08 o
   1   3  10         28.32         22.59         3.49 o
   2   3  10        184.79        162.88         7.76 o
   3   3  10         90.09         79.82         6.05 o
   4   3  10          4.23          1.53         2.15 o
   5   3  10        898.89        961.05        19.83 o
   6   3  10         50.95         57.52         5.07 o
   7   3  10        125.25        140.14         7.92 o
   8   3  10       1111.27       1134.94        23.81 o
   9   3  10        198.83        172.36        12.70 o
  10   3  10         42.02         23.71         6.42 o
  11   3  10         28.10         29.19         7.30 o
 -11   4  10        300.51        306.92        18.83 o
 -10   4  10         32.32         34.82         6.91 o
  -9   4  10         42.29         40.08         7.00 o
  -8   4  10         12.38         10.40         4.19 o
  -7   4  10        284.57        295.42        13.94 o
  -6   4  10         29.80         24.58         7.79 o
  -5   4  10          4.33         -1.47         2.48 o
  -4   4  10        765.01        788.77        21.84 o
  -3   4  10          7.62          4.98         3.02 o
  -2   4  10        326.49        360.09        13.69 o
  -1   4  10        129.42        123.29         8.07 o
   0   4  10       2189.20       2211.43        33.59 o
   1   4  10        261.70        247.75        18.40 o
   2   4  10        124.53        138.86         8.78 o
   3   4  10       2713.14       2876.00        46.65 o
   4   4  10          1.25          2.35         2.94 o
   5   4  10          5.95          6.91         3.04 o
   6   4  10          2.96          0.96         3.01 o
   7   4  10        350.96        329.29        17.14 o
   8   4  10        328.46        326.28        17.44 o
   9   4  10         56.75         68.55         8.77 o
  10   4  10         56.64         40.17        14.68 o
  -9   5  10        710.85        774.09        35.53 o
  -8   5  10        237.20        229.31        13.71 o
  -7   5  10         43.79         27.34         6.07 o
  -6   5  10       1061.43       1105.85        28.98 o
  -5   5  10         64.72         50.06         7.43 o
  -4   5  10        227.25        248.21        19.13 o
  -3   5  10         87.35         82.13         8.75 o
  -2   5  10       1005.98       1062.44        26.68 o
  -1   5  10         86.19         99.41         9.87 o
   0   5  10         47.71         63.32         8.89 o
   1   5  10         59.96         42.69         7.64 o
   2   5  10        275.03        289.98        13.09 o
   3   5  10          9.84          4.80         3.38 o
   4   5  10          2.69          2.23         4.77 o
   5   5  10          0.37          0.36         4.29 o
   6   5  10         25.29         17.36         8.43 o
   7   5  10        418.39        444.92        21.13 o
   8   5  10         18.93         15.71         5.56 o
  -7   6  10          4.78          9.85         5.42 o
  -6   6  10          0.01          0.92         4.17 o
  -5   6  10        302.29        285.93        15.26 o
  -4   6  10          2.54          4.85         4.24 o
  -3   6  10         17.31         14.09         5.03 o
  -2   6  10         80.86         92.25        19.30 o
  -1   6  10         57.67         57.02         9.13 o
   0   6  10         25.15          7.96         5.01 o
   1   6  10         98.04         94.21        11.56 o
   2   6  10        823.68        847.75        36.79 o
   3   6  10        151.07        129.02        16.03 o
   4   6  10         31.09         41.25         8.58 o
   5   6  10          5.24          5.97         5.22 o
   6   6  10        329.17        322.75        18.82 o
 -13   0  11         11.92         -4.75         8.64 o
 -11   0  11          1.40          0.00         5.61 o
  -9   0  11        161.87        123.50        18.57 o
  -7   0  11         83.30         72.41        17.92 o
  -5   0  11       1862.57       1916.45        47.03 o
  -3   0  11       1973.10       1952.82        45.16 o
  -1   0  11       1530.25       1448.56        24.98 o
   1   0  11       2499.96       2478.20        41.90 o
   3   0  11        240.11        209.31         9.75 o
   5   0  11        138.63        138.46        11.29 o
   7   0  11        152.20        133.45        14.25 o
   9   0  11       1711.45       1889.37        52.82 o
  11   0  11         19.34          8.07         4.74 o
 -12   1  11        256.10        283.42        22.27 o
 -11   1  11        902.52        967.28        40.15 o
 -10   1  11         10.62          5.54         4.43 o
  -9   1  11        277.66        238.66        14.29 o
  -8   1  11        209.27        181.84        13.24 o
  -7   1  11          3.30          1.48         3.30 o
  -6   1  11        250.99        236.05         9.47 o
  -5   1  11       2031.75       2087.89        30.94 o
  -4   1  11        135.51        127.27         5.67 o
  -3   1  11        163.01        152.56         6.09 o
  -2   1  11        271.83        280.28         8.31 o
  -1   1  11        336.50        334.93         9.07 o
   0   1  11        350.69        343.77         9.23 o
   1   1  11         79.48         72.10         4.89 o
   2   1  11        214.72        205.39         7.72 o
   3   1  11        434.87        446.86        13.02 o
   4   1  11         33.18         31.62         4.55 o
   5   1  11         21.77         12.72         3.83 o
   6   1  11        243.13        250.60         9.71 o
   7   1  11        193.67        205.57        12.14 o
   8   1  11        330.37        325.92        14.11 o
   9   1  11        124.11        119.27         8.64 o
  10   1  11         30.04         28.07         6.09 o
  11   1  11         72.62         62.77         7.67 o
  12   1  11        248.82        271.97        13.09 o
 -12   2  11        123.21        110.31        17.26 o
 -11   2  11         43.93         46.21         8.95 o
 -10   2  11         13.59         17.19         4.98 o
  -9   2  11         35.50         30.37         5.55 o
  -8   2  11        233.74        238.15        12.01 o
  -7   2  11          8.41          7.67         3.28 o
  -6   2  11         51.87         51.51         6.26 o
  -5   2  11        188.82        212.02        11.84 o
  -4   2  11        434.82        409.92        11.06 o
  -3   2  11          9.09          4.37         2.18 o
  -2   2  11       1827.05       1802.85        27.86 o
  -1   2  11        555.87        565.98        13.00 o
   0   2  11        424.86        415.16        10.60 o
   1   2  11         90.22         83.49         4.95 o
   2   2  11       2059.23       2096.14        31.59 o
   3   2  11       1114.70       1075.21        21.01 o
   4   2  11       1427.59       1501.23        25.28 o
   5   2  11        399.33        423.94        12.50 o
   6   2  11        269.92        271.99         9.31 o
   7   2  11       1212.70       1250.83        22.10 o
   8   2  11        491.98        519.28        15.62 o
   9   2  11        567.33        572.77        17.01 o
  10   2  11         74.83         58.18         6.93 o
  11   2  11         89.99        102.54        10.91 o
 -11   3  11        621.91        663.90        22.72 o
 -10   3  11          1.57          1.53         3.78 o
  -9   3  11        631.57        676.57        28.67 o
  -8   3  11         19.06         15.84         4.75 o
  -7   3  11        514.61        512.42        17.88 o
  -6   3  11          1.15          1.13         2.89 o
  -5   3  11       1507.53       1512.67        31.34 o
  -4   3  11       1032.35       1048.36        24.64 o
  -3   3  11        661.98        641.24        26.36 o
  -2   3  11        144.74        136.51         7.06 o
  -1   3  11        261.97        233.00         9.11 o
   0   3  11       1164.23       1189.37        21.95 o
   1   3  11       1393.67       1340.94        24.39 o
   2   3  11         63.35         49.35         5.35 o
   3   3  11        353.86        341.03        14.22 o
   4   3  11        795.40        839.80        19.32 o
   5   3  11        167.05        158.38         8.30 o
   6   3  11          9.05          9.03         3.32 o
   7   3  11        899.69        980.02        22.03 o
   8   3  11         10.05         12.57         3.66 o
   9   3  11         52.69         39.86         7.73 o
  10   3  11          2.85          3.59         4.50 o
  11   3  11         24.41         28.73         6.72 o
 -10   4  11        222.85        180.99        12.65 o
  -9   4  11         99.30        120.54        14.66 o
  -8   4  11         19.21         11.67         4.92 o
  -7   4  11          0.00         -3.01         3.05 o
  -6   4  11          9.08          2.81         3.42 o
  -5   4  11          0.41         -2.25         2.70 o
  -4   4  11         88.27         76.81         8.18 o
  -3   4  11         17.76         12.56         4.02 o
  -2   4  11        758.20        808.26        21.78 o
  -1   4  11        779.52        742.53        20.38 o
   0   4  11         51.28         38.75         5.61 o
   1   4  11        433.46        458.35        15.87 o
   2   4  11        748.62        765.19        21.09 o
   3   4  11       2695.36       2877.35        60.40 o
   4   4  11         18.37         10.29         3.49 o
   5   4  11        137.95        150.50        10.00 o
   6   4  11          0.04          3.43         2.94 o
   7   4  11        238.09        232.98        14.84 o
   8   4  11         97.96         83.65        15.03 o
   9   4  11          3.02          0.88         4.95 o
  -8   5  11        153.52        159.70        11.96 o
  -7   5  11        118.78        103.37        10.85 o
  -6   5  11        690.24        728.09        28.31 o
  -5   5  11         21.79         16.29         4.92 o
  -4   5  11        106.78        100.99        10.72 o
  -3   5  11         42.57         32.57         6.09 o
  -2   5  11         50.43         41.67         6.62 o
  -1   5  11         10.71          6.90         4.79 o
   0   5  11         78.22         60.42         9.16 o
   1   5  11        577.10        600.16        23.13 o
   2   5  11        590.11        611.93        19.71 o
   3   5  11         55.45         49.27         7.03 o
   4   5  11         23.68         24.88         5.25 o
   5   5  11        780.54        828.71        40.29 o
   6   5  11        202.83        182.18        14.12 o
   7   5  11          5.96          6.13         5.72 o
   8   5  11          0.01          0.76         5.01 o
  -6   6  11         81.59         74.39         9.75 o
  -5   6  11         60.02         56.57         8.26 o
  -4   6  11         14.45         11.92         5.18 o
  -3   6  11         70.20         78.49        11.16 o
  -2   6  11         12.69         11.64         6.51 o
  -1   6  11         65.49         59.08         9.49 o
   0   6  11          2.80          3.19         4.31 o
   1   6  11         17.61         16.77         6.20 o
   2   6  11         28.96         14.19         6.16 o
   3   6  11         27.20         12.99         7.47 o
   4   6  11         18.79         12.52         7.94 o
   5   6  11        131.49        103.62        17.10 o
 -12   0  12        397.05        424.05        38.86 o
 -10   0  12        149.86        150.71        22.45 o
  -8   0  12        808.41        861.88        55.71 o
  -6   0  12       3188.32       3240.00        91.76 o
  -4   0  12        942.62        964.82        45.77 o
  -2   0  12        194.28        189.19        10.27 o
   0   0  12        184.40        190.01         9.88 o
   2   0  12         73.15         63.44         6.06 o
   4   0  12       5183.52       5438.53       100.51 o
   6   0  12        101.76         92.98        10.37 o
   8   0  12       1885.09       2074.95        55.56 o
  10   0  12          6.67          6.03         5.34 o
 -12   1  12         54.70         40.36        11.45 o
 -11   1  12        276.27        297.03        22.57 o
 -10   1  12       1423.13       1579.34        47.59 o
  -9   1  12          0.02         -1.74         3.57 o
  -8   1  12        366.63        383.31        30.27 o
  -7   1  12         30.53         33.20         6.51 o
  -6   1  12        514.26        519.35        22.31 o
  -5   1  12        179.23        170.64         8.98 o
  -4   1  12        146.57        145.36         6.44 o
  -3   1  12        170.02        160.98         6.59 o
  -2   1  12          6.16          5.03         2.00 o
  -1   1  12        388.38        356.64        15.03 o
   0   1  12          1.33          1.10         1.70 o
   1   1  12         80.70         67.44         4.77 o
   2   1  12         52.70         48.91         4.68 o
   3   1  12       1730.59       1794.21        31.85 o
   4   1  12       2065.76       2168.09        32.27 o
   5   1  12        270.97        272.79         9.98 o
   6   1  12         18.84         16.12         4.05 o
   7   1  12        363.19        339.63        12.21 o
   8   1  12        847.92        937.56        21.81 o
   9   1  12        433.24        440.29        15.13 o
  10   1  12         15.11          8.87         3.92 o
  11   1  12         50.66         47.72         6.88 o
 -11   2  12        291.17        319.43        18.43 o
 -10   2  12         13.95          8.08         5.22 o
  -9   2  12        424.96        436.21        20.05 o
  -8   2  12         49.19         40.21         6.61 o
  -7   2  12        108.11         87.37         8.33 o
  -6   2  12          0.74          1.53         2.58 o
  -5   2  12        454.73        430.55        16.70 o
  -4   2  12       1090.72       1087.26        21.20 o
  -3   2  12         46.94         39.95         4.63 o
  -2   2  12       2530.85       2622.43        52.64 o
  -1   2  12       4046.36       4096.72        46.48 o
   0   2  12        212.16        205.84         7.66 o
   1   2  12        315.61        316.70        12.29 o
   2   2  12       3535.44       3721.73        54.30 o
   3   2  12        536.81        518.72        14.38 o
   4   2  12        121.36        115.74         7.93 o
   5   2  12       1530.71       1648.94        32.13 o
   6   2  12        193.89        205.36         9.27 o
   7   2  12         17.40          8.88         3.93 o
   8   2  12          0.30         -1.75         2.57 o
   9   2  12        400.32        365.02        13.76 o
  10   2  12         80.11         71.86         7.82 o
  11   2  12          0.43          3.21         4.02 o
 -11   3  12          0.39          3.73         4.73 o
 -10   3  12        130.22        125.97        10.88 o
  -9   3  12        186.71        186.62        18.39 o
  -8   3  12        114.12         71.35        10.10 o
  -7   3  12          0.06          1.97         3.37 o
  -6   3  12         40.26         29.06         7.29 o
  -5   3  12       1945.51       2153.61        39.84 o
  -4   3  12        449.15        443.49        15.81 o
  -3   3  12          5.77          2.65         2.95 o
  -2   3  12        673.48        654.10        24.62 o
  -1   3  12        300.81        296.71        10.59 o
   0   3  12         16.29          7.96         2.81 o
   1   3  12         56.38         57.13         5.82 o
   2   3  12        349.97        332.12        11.76 o
   3   3  12        437.74        458.05        14.08 o
   4   3  12         11.33         11.12         3.36 o
   5   3  12        405.08        414.80        13.79 o
   6   3  12          4.17          2.89         2.97 o
   7   3  12        246.47        249.74        11.13 o
   8   3  12         20.13         21.61         6.36 o
   9   3  12          4.60          6.34         6.33 o
  10   3  12        462.88        463.95        27.63 o
  -9   4  12         98.88         92.97        10.39 o
  -8   4  12         72.55         62.86        11.34 o
  -7   4  12        828.39        856.36        26.41 o
  -6   4  12         23.71         27.92         5.87 o
  -5   4  12        515.20        548.24        19.15 o
  -4   4  12         30.04         25.98         5.40 o
  -3   4  12        879.80        903.94        24.20 o
  -2   4  12        242.13        245.85        12.08 o
  -1   4  12        446.18        380.66        27.73 o
   0   4  12        799.80        802.53        26.00 o
   1   4  12         51.83         42.09         7.35 o
   2   4  12        135.10        135.08         9.31 o
   3   4  12        474.90        482.59        17.16 o
   4   4  12          8.97         11.36         3.53 o
   5   4  12          9.55          5.13         3.22 o
   6   4  12         70.52         70.30         8.93 o
   7   4  12        508.39        557.70        33.54 o
   8   4  12        175.44        183.36        14.34 o
   9   4  12          0.99         -1.45         5.78 o
  -8   5  12        174.76        196.79        13.61 o
  -7   5  12          0.04         -3.65         3.65 o
  -6   5  12         49.40         34.39         6.90 o
  -5   5  12         13.12         10.47         4.89 o
  -4   5  12        295.46        332.57        15.54 o
  -3   5  12       1146.16       1160.01        32.95 o
  -2   5  12        129.91        114.34        11.31 o
  -1   5  12          6.96          2.40         4.18 o
   0   5  12        781.93        811.41        33.79 o
   1   5  12       1090.13       1098.86        32.96 o
   2   5  12        285.66        298.16        25.60 o
   3   5  12          1.33         -3.36         3.36 o
   4   5  12        323.97        359.45        15.79 o
   5   5  12          3.45          1.72         5.44 o
   6   5  12        126.76        115.52        12.30 o
   7   5  12         29.36         13.64         6.34 o
  -4   6  12         26.24         10.21         5.75 o
  -3   6  12         40.77         37.84         8.41 o
  -2   6  12         56.01         54.28         9.41 o
  -1   6  12         42.22         39.36        10.88 o
   0   6  12         39.37         32.37         8.11 o
   1   6  12         55.53         64.11        18.47 o
   2   6  12          0.61          2.19         5.15 o
   3   6  12          0.93          4.43         6.71 o
   4   6  12        113.89        118.04        17.68 o
 -11   0  13        256.93        218.07        29.36 o
  -9   0  13        352.78        286.73        30.23 o
  -7   0  13         17.44         18.67         8.64 o
  -5   0  13       3201.37       3516.58        75.46 o
  -3   0  13       1508.30       1568.93        34.42 o
  -1   0  13       8814.26       9389.32       128.98 o
   1   0  13        471.67        478.44        20.57 o
   3   0  13       3243.85       3308.61        55.30 o
   5   0  13          6.41          7.30         4.46 o
   7   0  13          8.37          7.43         9.28 o
   9   0  13        170.11        188.85        16.18 o
  11   0  13          4.74         -4.20         5.08 o
 -11   1  13        208.68        202.55        49.66 o
 -10   1  13        239.05        264.58        34.13 o
  -9   1  13        209.39        192.80        26.00 o
  -8   1  13         15.00         15.66         5.35 o
  -7   1  13        891.41        922.99        28.34 o
  -6   1  13         11.78         12.59         3.91 o
  -5   1  13         45.44         42.51         5.73 o
  -4   1  13        208.01        207.08         8.77 o
  -3   1  13        995.46       1053.49        22.38 o
  -2   1  13        128.67        117.46         6.19 o
  -1   1  13          1.03          4.60         2.83 o
   0   1  13          2.75          1.73         1.87 o
   1   1  13         30.07         22.05         3.29 o
   2   1  13          8.74          5.86         2.40 o
   3   1  13        235.98        242.31        10.66 o
   4   1  13        161.32        143.17         8.91 o
   5   1  13        110.76        100.36         8.85 o
   6   1  13        541.12        547.56        20.66 o
   7   1  13        200.40        202.98        14.28 o
   8   1  13          0.67         -1.13         2.98 o
   9   1  13          0.48          2.57         3.62 o
  10   1  13        313.82        344.86        17.08 o
  11   1  13        673.09        731.60        21.59 o
 -11   2  13        116.95        108.75        13.76 o
 -10   2  13        107.26        116.00        13.18 o
  -9   2  13        300.33        320.08        17.90 o
  -8   2  13         26.59         34.71         7.43 o
  -7   2  13        105.11        106.74        11.29 o
  -6   2  13       1307.95       1459.47        33.78 o
  -5   2  13         64.22         62.08         7.13 o
  -4   2  13        360.34        358.22        13.23 o
  -3   2  13        403.76        414.76        11.36 o
  -2   2  13        373.69        366.18        14.42 o
  -1   2  13       1317.92       1347.93        22.33 o
   0   2  13        142.92        135.58         7.56 o
   1   2  13        333.69        300.10        10.91 o
   2   2  13        511.97        514.63        14.62 o
   3   2  13        138.92        139.67         8.66 o
   4   2  13        212.18        194.77         9.33 o
   5   2  13       3505.05       3785.44        57.45 o
   6   2  13          7.83          5.25         4.29 o
   7   2  13         18.41          7.82         4.49 o
   8   2  13          0.12         -2.50         3.64 o
   9   2  13        235.82        236.34        15.36 o
  10   2  13         67.44         47.36         7.56 o
 -10   3  13         44.98         46.87         9.27 o
  -9   3  13        504.92        521.49        20.55 o
  -8   3  13         50.62         54.48         7.76 o
  -7   3  13        154.84        128.29        10.16 o
  -6   3  13         43.93         39.88         6.55 o
  -5   3  13        337.80        349.01        14.75 o
  -4   3  13         16.69         15.97         4.21 o
  -3   3  13          0.79          3.11         2.90 o
  -2   3  13       1945.86       2114.99        38.54 o
  -1   3  13        330.50        348.50        11.92 o
   0   3  13          4.23          3.13         2.74 o
   1   3  13        830.51        835.67        21.28 o
   2   3  13         43.42         46.00         5.68 o
   3   3  13        130.40        124.10         7.86 o
   4   3  13         80.84         72.32         7.16 o
   5   3  13        702.81        761.17        19.55 o
   6   3  13        237.04        241.54        11.14 o
   7   3  13         34.27         16.28         4.40 o
   8   3  13         88.38         96.01         9.92 o
   9   3  13         93.72        146.13        24.87 o
  -9   4  13         24.69         22.17         6.33 o
  -8   4  13         74.27         69.61         9.05 o
  -7   4  13        866.43        907.81        26.60 o
  -6   4  13          2.93          1.87         3.70 o
  -5   4  13          1.99          3.26         3.48 o
  -4   4  13        302.86        300.10        14.17 o
  -3   4  13         75.90         67.26         7.89 o
  -2   4  13          0.13          1.59         3.05 o
  -1   4  13         96.90         78.27        11.22 o
   0   4  13       1021.54       1062.34        32.15 o
   1   4  13        259.27        244.09        12.28 o
   2   4  13         11.12          4.18         3.70 o
   3   4  13        533.32        541.87        18.78 o
   4   4  13          9.48          9.25         3.58 o
   5   4  13        224.50        221.57        13.00 o
   6   4  13         11.81          7.42         4.03 o
   7   4  13        273.39        317.24        24.25 o
   8   4  13        216.43        183.14        14.57 o
  -7   5  13        178.45        213.32        18.82 o
  -6   5  13         60.06         44.41         8.12 o
  -5   5  13        162.81        211.17        13.15 o
  -4   5  13        136.02        147.17        11.06 o
  -3   5  13         26.91         31.81         7.50 o
  -2   5  13          0.90         -2.78         3.89 o
  -1   5  13         53.25         39.56         8.13 o
   0   5  13        172.09        148.82        12.28 o
   1   5  13          6.27         14.95         5.70 o
   2   5  13         12.74         12.29         5.57 o
   3   5  13        126.76        133.73        11.00 o
   4   5  13        275.11        252.33        13.83 o
   5   5  13         64.31         49.06        13.07 o
   6   5  13         13.16         15.51         6.30 o
  -2   6  13         31.88         29.69        10.56 o
  -1   6  13        394.35        360.82        20.32 o
   0   6  13         53.34         44.06         8.83 o
   1   6  13         77.19         86.65        12.08 o
   2   6  13         17.91         15.98        11.66 o
 -10   0  14         21.88         22.89        12.09 o
  -8   0  14       1196.15       1304.11        66.50 o
  -6   0  14         85.78         96.15        11.58 o
  -4   0  14        509.42        538.51        24.20 o
  -2   0  14         82.66         72.50         7.83 o
   0   0  14          8.03          6.34         4.36 o
   2   0  14        369.90        324.91        17.58 o
   4   0  14        111.50         81.18        16.84 o
   6   0  14         72.49         51.34         9.53 o
   8   0  14          0.13          1.53         4.73 o
  10   0  14        229.38        228.82        19.65 o
 -11   1  14          0.00          0.27         5.78 o
 -10   1  14          2.71          3.00         6.39 o
  -9   1  14          7.92          2.10         4.31 o
  -8   1  14          0.22          1.38         4.19 o
  -7   1  14         77.81         65.98         9.40 o
  -6   1  14        216.21        229.39        13.86 o
  -5   1  14         16.44         10.83         4.05 o
  -4   1  14        651.63        611.40        16.08 o
  -3   1  14         10.80          5.17         2.98 o
  -2   1  14        207.99        202.04        10.18 o
  -1   1  14         37.58         24.66         4.13 o
   0   1  14        503.76        529.10        14.53 o
   1   1  14        281.17        264.62         9.22 o
   2   1  14          0.52         -0.59         2.16 o
   3   1  14         45.91         27.37         4.95 o
   4   1  14        162.70        156.08         9.36 o
   5   1  14        306.66        313.15        15.70 o
   6   1  14        401.84        415.26        18.52 o
   7   1  14        141.30        145.68        11.80 o
   8   1  14          0.05          4.04         4.20 o
   9   1  14          7.65          8.54         5.15 o
  10   1  14        206.92        197.41        15.77 o
 -10   2  14          2.09          0.19         4.87 o
  -9   2  14        198.57        192.93        16.41 o
  -8   2  14        140.41        132.66        17.38 o
  -7   2  14          3.00         -0.19         3.83 o
  -6   2  14         28.61         29.16         6.65 o
  -5   2  14        342.05        348.22        17.18 o
  -4   2  14          3.18         -1.44         2.46 o
  -3   2  14        590.94        593.24        14.34 o
  -2   2  14        734.83        703.31        17.25 o
  -1   2  14          0.65          1.13         2.16 o
   0   2  14        177.47        194.84         8.14 o
   1   2  14        474.22        488.52        15.92 o
   2   2  14          0.51         -0.81         2.24 o
   3   2  14         97.67         92.91         6.85 o
   4   2  14        716.02        780.88        19.53 o
   5   2  14         20.19         19.84         8.55 o
   6   2  14         26.57         25.28         6.14 o
   7   2  14         51.58         46.33         8.24 o
   8   2  14         18.08         16.31         5.94 o
   9   2  14         10.61         11.79         6.89 o
  -9   3  14         67.69         57.62         9.95 o
  -8   3  14         29.10         37.36         8.03 o
  -7   3  14        125.64        153.11        11.33 o
  -6   3  14          7.35          0.24         3.65 o
  -5   3  14         95.55         80.31         8.82 o
  -4   3  14         51.47         46.34         6.86 o
  -3   3  14        245.70        241.25        12.01 o
  -2   3  14        244.73        239.27        11.87 o
  -1   3  14          3.63          2.94         2.82 o
   0   3  14        859.59        934.66        36.96 o
   1   3  14         54.11         55.40         6.20 o
   2   3  14        475.77        463.84        15.01 o
   3   3  14         11.31          8.35         3.56 o
   4   3  14        112.42        103.72         8.56 o
   5   3  14        115.38        108.71         8.76 o
   6   3  14         88.17         86.11         8.28 o
   7   3  14         15.89          8.61         4.71 o
   8   3  14        443.61        453.65        18.40 o
  -8   4  14          3.20          2.05         4.25 o
  -7   4  14         24.58         22.33         5.74 o
  -6   4  14        115.98        110.97        10.57 o
  -5   4  14        187.79        197.02        12.19 o
  -4   4  14        181.41        154.37        10.66 o
  -3   4  14          8.46          2.43         3.50 o
  -2   4  14        607.73        591.47        23.33 o
  -1   4  14         18.17         23.41         6.34 o
   0   4  14        163.27        140.54        11.70 o
   1   4  14        114.26        106.14         9.41 o
   2   4  14        139.99        146.99        10.18 o
   3   4  14         15.28         10.58         4.46 o
   4   4  14         22.10         16.48         4.53 o
   5   4  14        311.90        324.29        13.56 o
   6   4  14          3.38          2.69         3.63 o
   7   4  14        310.73        268.72        31.38 o
  -5   5  14         82.00         88.68        10.34 o
  -4   5  14          2.90          0.18         4.45 o
  -3   5  14        103.03         85.02        11.63 o
  -2   5  14        117.50         92.88        11.79 o
  -1   5  14        278.77        336.10        18.77 o
   0   5  14          1.75          4.54         4.69 o
   1   5  14          9.18          7.75         5.22 o
   2   5  14        266.66        264.11        25.61 o
   3   5  14         43.09         33.56         6.75 o
   4   5  14          2.99          6.03         4.28 o
  -9   0  15          1.49         -6.48         6.48 o
  -7   0  15        892.87        929.06        35.29 o
  -5   0  15       1450.82       1497.99        45.12 o
  -3   0  15         99.24        108.67        12.58 o
  -1   0  15       1819.52       1965.33        55.85 o
   1   0  15        869.68        912.50        31.60 o
   3   0  15         63.10         34.55        11.66 o
   5   0  15        282.60        206.84        23.32 o
   7   0  15        151.05        164.09        22.45 o
   9   0  15        108.14         86.59        13.73 o
 -10   1  15         13.11          7.00         7.36 o
  -9   1  15         23.66         20.18         8.32 o
  -8   1  15        193.35        186.31        21.32 o
  -7   1  15        114.11         87.74        12.54 o
  -6   1  15        288.65        283.99        16.05 o
  -5   1  15         23.62         18.52         4.61 o
  -4   1  15        804.80        769.90        18.94 o
  -3   1  15        984.97       1017.18        22.01 o
  -2   1  15        639.40        663.96        15.69 o
  -1   1  15         72.43         61.55         6.76 o
   0   1  15        778.80        766.71        25.33 o
   1   1  15       1468.99       1534.39        31.88 o
   2   1  15       1157.42       1133.53        26.65 o
   3   1  15         51.41         46.98         6.42 o
   4   1  15        126.91        119.26        13.15 o
   5   1  15         29.31         18.89         5.22 o
   6   1  15        278.62        255.21        15.02 o
   7   1  15         97.76        103.24        11.95 o
   8   1  15        429.66        459.53        21.36 o
   9   1  15        190.39        219.30        15.37 o
  -9   2  15         37.56         24.68         7.51 o
  -8   2  15        333.85        371.00        33.27 o
  -7   2  15        230.99        231.69        15.04 o
  -6   2  15        111.75         93.98        11.49 o
  -5   2  15       2180.20       2337.44        51.09 o
  -4   2  15          0.96          0.38         3.62 o
  -3   2  15        176.38        169.46        10.02 o
  -2   2  15        556.35        573.76        21.81 o
  -1   2  15        848.18        852.63        20.10 o
   0   2  15        285.32        266.90        10.98 o
   1   2  15         23.03         21.21         4.27 o
   2   2  15         91.41         79.03         9.80 o
   3   2  15        295.56        292.15        11.98 o
   4   2  15         73.74         79.25         7.59 o
   5   2  15          3.09         -0.40         3.35 o
   6   2  15          0.43         -0.50         3.72 o
   7   2  15         30.59          9.97         5.55 o
   8   2  15         52.95         58.38         9.59 o
  -8   3  15          6.65          3.88         6.52 o
  -7   3  15          0.24         -4.05         4.05 o
  -6   3  15          4.60          1.28         4.07 o
  -5   3  15         54.98         50.92         8.57 o
  -4   3  15        265.91        286.60        19.42 o
  -3   3  15        676.80        668.46        20.82 o
  -2   3  15          6.56          2.76         3.35 o
  -1   3  15        158.17        133.29        10.77 o
   0   3  15          0.90         -1.38         3.01 o
   1   3  15          3.12          4.89         3.16 o
   2   3  15         44.85         43.47         6.11 o
   3   3  15        744.46        763.24        20.43 o
   4   3  15          2.26         -0.38         3.13 o
   5   3  15          9.68          7.03         4.54 o
   6   3  15         37.78         36.45         6.60 o
   7   3  15       1063.14       1109.49        31.23 o
  -7   4  15        842.58        914.97        51.79 o
  -6   4  15         65.67         56.32         8.35 o
  -5   4  15         32.88         28.91         6.19 o
  -4   4  15          3.04          0.18         3.92 o
  -3   4  15        121.40        120.52        12.22 o
  -2   4  15        122.49        143.33        12.12 o
  -1   4  15          4.97          0.32         4.49 o
   0   4  15        330.27        343.69        23.60 o
   1   4  15        333.04        282.90        16.64 o
   2   4  15         21.23         22.46         5.81 o
   3   4  15        109.37        124.15        10.52 o
   4   4  15        289.43        321.74        23.80 o
   5   4  15        243.56        275.30        12.96 o
   6   4  15          0.05          5.04         4.21 o
  -3   5  15        220.54        240.16        16.41 o
  -2   5  15        134.15        144.11        13.38 o
  -1   5  15         45.48         52.18         9.68 o
   0   5  15          1.00         -0.48         4.55 o
   1   5  15         41.79         38.82        10.39 o
   2   5  15        827.04        934.83        46.60 o
   3   5  15         30.12         26.36         9.31 o
  -8   0  16        286.73        281.12        31.09 o
  -6   0  16       1128.15       1302.41        43.10 o
  -4   0  16        569.48        657.02        78.81 o
  -2   0  16        383.69        374.44        16.91 o
   0   0  16         58.40         39.83         6.92 o
   2   0  16         39.82         63.05        15.55 o
   4   0  16         22.61         31.95        12.09 o
   6   0  16          1.02         -0.86         6.48 o
   8   0  16        145.07        141.64        22.45 o
  -9   1  16          0.96         -4.85         5.47 o
  -8   1  16          0.12          0.89         5.12 o
  -7   1  16        354.00        369.37        19.17 o
  -6   1  16        211.18        159.26        19.32 o
  -5   1  16        155.82        133.11         9.88 o
  -4   1  16         58.06         61.80         6.77 o
  -3   1  16        196.17        195.77         9.66 o
  -2   1  16         97.20         99.70         7.02 o
  -1   1  16        553.67        559.43        14.80 o
   0   1  16          7.24          8.75         3.32 o
   1   1  16         65.82         64.41         7.73 o
   2   1  16         62.75         62.95         7.55 o
   3   1  16       1209.76       1229.35        41.96 o
   4   1  16        776.51        758.92        49.01 o
   5   1  16        316.72        325.70        21.51 o
   6   1  16         63.69         63.02        10.05 o
   7   1  16         41.39         31.58         7.42 o
   8   1  16        562.77        601.95        31.05 o
  -8   2  16          1.63          2.87         5.47 o
  -7   2  16         20.71         25.41         6.88 o
  -6   2  16        249.82        293.64        22.49 o
  -5   2  16        620.54        649.31        24.98 o
  -4   2  16         42.53         45.04         7.91 o
  -3   2  16          0.37          4.63         3.64 o
  -2   2  16        465.42        431.78        14.29 o
  -1   2  16        218.95        192.56        11.11 o
   0   2  16          6.97          4.66         3.44 o
   1   2  16          6.73         12.13         6.73 o
   2   2  16        164.15        172.87         9.64 o
   3   2  16         69.76         64.27         7.34 o
   4   2  16         14.66          5.24         4.06 o
   5   2  16          1.27         -0.42         3.58 o
   6   2  16         10.51         10.62         5.51 o
   7   2  16         66.00         55.93         9.65 o
  -7   3  16          2.00          3.85         5.15 o
  -6   3  16        308.10        311.73        18.30 o
  -5   3  16        548.73        565.16        23.76 o
  -4   3  16        188.48        147.26        12.91 o
  -3   3  16         57.69         45.94         8.29 o
  -2   3  16       1445.53       1526.22        39.39 o
  -1   3  16        203.83        188.28        13.40 o
   0   3  16        298.62        302.97        21.62 o
   1   3  16         70.36         58.56         7.53 o
   2   3  16        674.39        690.28        23.43 o
   3   3  16         20.12          9.57         3.92 o
   4   3  16         46.20         50.54         6.83 o
   5   3  16          0.06          0.13         3.55 o
   6   3  16        246.68        269.45        14.61 o
  -5   4  16          7.60          5.79         4.45 o
  -4   4  16        443.60        445.94        19.54 o
  -3   4  16          1.01         -0.64         4.37 o
  -2   4  16         57.04         40.22         8.33 o
  -1   4  16         16.82         15.02         6.60 o
   0   4  16        767.57        836.99        31.99 o
   1   4  16         22.34         13.17         6.36 o
   2   4  16         35.06         30.63         6.32 o
   3   4  16         13.90          8.90         5.61 o
   4   4  16        157.40        169.73        13.21 o
  -7   0  17         21.31         12.95        10.80 o
  -5   0  17          0.45         -2.49         4.73 o
  -3   0  17        253.60        249.75        25.48 o
  -1   0  17        195.00        156.99        14.92 o
   1   0  17         67.89         52.51        10.50 o
   3   0  17         72.12         85.93        19.00 o
   5   0  17        194.41        240.09        27.20 o
   7   0  17         52.23         33.68        14.68 o
  -8   1  17          1.40         -4.19         4.19 o
  -7   1  17        172.11        202.35        15.73 o
  -6   1  17        308.28        304.98        19.47 o
  -5   1  17         55.27         39.02        11.06 o
  -4   1  17         18.02         23.19         4.60 o
  -3   1  17        223.89        220.36        11.74 o
  -2   1  17        387.20        404.30        13.02 o
  -1   1  17        577.20        607.77        16.10 o
   0   1  17         77.73         90.12         9.19 o
   1   1  17        341.04        355.50        20.38 o
   2   1  17         92.77         92.53        11.50 o
   3   1  17        928.91        993.60        52.92 o
   4   1  17        340.52        320.18        21.83 o
   5   1  17         90.06         70.65        13.03 o
   6   1  17         24.42         36.94         9.84 o
   7   1  17         27.78         17.88         7.92 o
  -7   2  17          0.23          2.53         5.99 o
  -6   2  17        406.57        390.11        20.28 o
  -5   2  17        513.52        510.46        22.89 o
  -4   2  17         62.89         58.53         9.55 o
  -3   2  17        343.90        379.16        16.49 o
  -2   2  17          1.80          6.51         3.51 o
  -1   2  17          4.06          2.82         5.95 o
   0   2  17         13.13         14.95         4.72 o
   1   2  17        117.70        125.65        10.06 o
   2   2  17         42.45         51.69         7.57 o
   3   2  17          3.18         -0.64         3.65 o
   4   2  17         31.16         29.65         7.23 o
   5   2  17         15.98         17.92         5.72 o
   6   2  17        123.43        119.81        14.65 o
  -6   3  17          0.72         -2.29         4.64 o
  -5   3  17        130.68        129.42        13.49 o
  -4   3  17         22.97         16.37         6.34 o
  -3   3  17        445.40        416.00        25.43 o
  -2   3  17        527.11        456.16        26.54 o
  -1   3  17         24.77         20.36         7.87 o
   0   3  17         11.53         11.99         5.35 o
   1   3  17         38.50         31.18         6.11 o
   2   3  17         14.67         15.40         4.41 o
   3   3  17         74.73         60.03         7.55 o
   4   3  17         46.47         44.52        10.37 o
   5   3  17        290.64        274.45        15.16 o
  -3   4  17         80.08         66.83        11.31 o
  -2   4  17        108.25         97.58        12.59 o
  -1   4  17          0.82          0.01         4.87 o
   0   4  17          0.65         13.01         6.00 o
   1   4  17         13.75         16.01         6.42 o
   2   4  17        155.62        158.82        11.63 o
  -6   0  18         38.85         35.86        10.02 o
  -4   0  18         23.18         25.99         8.29 o
  -2   0  18        120.25        146.94        14.53 o
   0   0  18        193.98        181.69        13.09 o
   2   0  18        136.31        147.25        22.89 o
   4   0  18         17.45         19.00        10.80 o
   6   0  18        704.47        842.06        53.98 o
  -6   1  18        220.44        232.73        24.84 o
  -5   1  18        333.47        364.80        19.32 o
  -4   1  18        214.09        208.76        13.65 o
  -3   1  18         53.45         53.66         6.71 o
  -2   1  18        314.23        322.28        12.06 o
  -1   1  18        110.86        113.59        12.18 o
   0   1  18          1.73          0.06         3.16 o
   1   1  18        327.67        352.88        15.68 o
   2   1  18         53.62         43.69        11.01 o
   3   1  18         24.89         15.38         5.96 o
   4   1  18        534.54        566.75        24.41 o
   5   1  18         29.05         21.05         8.67 o
  -5   2  18         30.03         24.54         7.45 o
  -4   2  18          0.06          2.02         4.87 o
  -3   2  18         54.73         64.24        12.03 o
  -2   2  18         51.47         36.86         7.54 o
  -1   2  18         61.72         58.00         7.66 o
   0   2  18          3.50          3.40         3.88 o
   1   2  18         17.84         27.50         6.12 o
   2   2  18        115.66         94.06        10.18 o
   3   2  18         73.70         58.89         9.81 o
   4   2  18         44.21         47.44        18.82 o
  -3   3  18          1.86         -0.15         5.71 o
  -2   3  18        154.32        146.12        17.51 o
  -1   3  18         40.14         24.24        17.92 o
   0   3  18        265.51        300.78        21.98 o
   1   3  18         42.19         57.24         9.79 o
   2   3  18         25.56         33.39         6.93 o
  -5   0  19         87.98         44.40        10.68 o
  -3   0  19         50.43         43.97         8.77 o
  -1   0  19        223.85        204.97        14.35 o
   1   0  19        260.48        230.79        19.37 o
   3   0  19        209.96        228.43        27.64 o
  -4   1  19        233.88        283.04        14.79 o
  -3   1  19          0.86         -2.93         3.33 o
  -2   1  19        215.55        185.86        11.10 o
  -1   1  19        263.91        268.61        15.07 o
   0   1  19         21.57         11.28         4.33 o
   1   1  19        211.21        199.03        18.63 o
   2   1  19         20.56          9.39         5.81 o
   3   1  19        183.70        232.21        20.13 o
  -3   2  19         38.77         46.07        11.60 o
  -2   2  19         78.60         71.63        10.48 o
  -1   2  19          0.09          6.15         4.28 o
   0   2  19         59.23         63.10         8.52 o
   1   2  19          6.13          2.55         4.16 o
   2   2  19        217.51        215.29        15.68 o
                                                
